# Supplementary material for: On pyridine chloronium cations
Source: Chem Sci. 2023 Feb 6;14(9):2325–9. doi: 10.1039/d2sc06757a (PMC9977394; doi:10.1039/d2sc06757a)
Supplement: SC-014-D2SC06757A-s002 [file SC-014-D2SC06757A-s002.cif]

# Electronic Supplementary Material (ESI) for Chemical Science.
# This journal is © The Royal Society of Chemistry 2023

####################################################################### 
# 
# This file contains crystal structure data downloaded from the 
# Cambridge Structural Database (CSD) hosted by the Cambridge 
# Crystallographic Data Centre (CCDC).
# 
# Full information about CCDC data access policies and citation 
# guidelines are available at http://www.ccdc.cam.ac.uk/access/V1 
# 
# Audit and citation data items may have been added by the CCDC. 
# Please retain this information to preserve the provenance of 
# this file and to allow appropriate attribution of the data. 
# 
#######################################################################

data_p21_n_twin
_database_code_depnum_ccdc_archive 'CCDC 2223421'
loop_
_audit_author_name
_audit_author_address
'Susanne Margot Rupf'
;Freie Universitaet Berlin
Germany
;
_audit_update_record             
;
2022-11-30 deposited with the CCDC.	2023-02-06 downloaded from the CCDC.
;
_audit_creation_date             2022-08-08
_audit_creation_method           
;
Olex2 1.3
(compiled 2020.02.04 svn.rd84adfe8 for OlexSys, GUI svn.r6032)
;
_shelx_SHELXL_version_number     2018/3
_chemical_name_common            ?
_chemical_name_systematic        ?
_chemical_formula_moiety         'As F6, C5 Cl F5 N'
_chemical_formula_sum            'C5 As Cl F11 N'
_chemical_formula_weight         393.43
_chemical_melting_point          ?
loop_
_atom_type_symbol
_atom_type_description
_atom_type_scat_dispersion_real
_atom_type_scat_dispersion_imag
_atom_type_scat_source
As As 0.0499 2.0058 'International Tables Vol C Tables 4.2.6.8 and 6.1.1.4'
C C 0.0033 0.0016 'International Tables Vol C Tables 4.2.6.8 and 6.1.1.4'
Cl Cl 0.1484 0.1585 'International Tables Vol C Tables 4.2.6.8 and 6.1.1.4'
F F 0.0171 0.0103 'International Tables Vol C Tables 4.2.6.8 and 6.1.1.4'
N N 0.0061 0.0033 'International Tables Vol C Tables 4.2.6.8 and 6.1.1.4'

_shelx_space_group_comment       
;
The symmetry employed for this shelxl refinement is uniquely defined
by the following loop, which should always be used as a source of
symmetry information in preference to the above space-group names.
They are only intended as comments.
;
_space_group_crystal_system      monoclinic
_space_group_IT_number           14
_space_group_name_H-M_alt        'P 1 21/n 1'
_space_group_name_Hall           '-P 2yn'
loop_
_space_group_symop_operation_xyz
'x, y, z'
'-x+1/2, y+1/2, -z+1/2'
'-x, -y, -z'
'x-1/2, -y-1/2, z-1/2'

_cell_length_a                   6.2789(8)
_cell_length_b                   21.884(2)
_cell_length_c                   7.7197(9)
_cell_angle_alpha                90
_cell_angle_beta                 111.310(4)
_cell_angle_gamma                90
_cell_volume                     988.2(2)
_cell_formula_units_Z            4
_cell_measurement_reflns_used    3644
_cell_measurement_temperature    103.0
_cell_measurement_theta_max      26.34
_cell_measurement_theta_min      3.39
_shelx_estimated_absorpt_T_max   0.484
_shelx_estimated_absorpt_T_min   0.205
_exptl_absorpt_coefficient_mu    3.862
_exptl_absorpt_correction_T_max  0.7454
_exptl_absorpt_correction_T_min  0.3410
_exptl_absorpt_correction_type   multi-scan
_exptl_absorpt_process_details   
;
 TWINABS-2012/1 (Bruker,2012) was used for absorption correction.

Final HKLF 4 output contains 18956 reflections, Rint = 0.1324
 (10192 with I > 3sig(I), Rint = 0.1082)
;
_exptl_absorpt_special_details   ?
_exptl_crystal_colour            colourless
_exptl_crystal_colour_primary    colourless
_exptl_crystal_density_diffrn    2.644
_exptl_crystal_density_meas      ?
_exptl_crystal_density_method    ?
_exptl_crystal_description       needle
_exptl_crystal_F_000             744
_exptl_crystal_size_max          0.6
_exptl_crystal_size_mid          0.31
_exptl_crystal_size_min          0.22
_exptl_transmission_factor_max   ?
_exptl_transmission_factor_min   ?
_diffrn_reflns_av_R_equivalents  0.0945
_diffrn_reflns_av_unetI/netI     0.0922
_diffrn_reflns_Laue_measured_fraction_full 0.998
_diffrn_reflns_Laue_measured_fraction_max 0.997
_diffrn_reflns_limit_h_max       7
_diffrn_reflns_limit_h_min       -7
_diffrn_reflns_limit_k_max       0
_diffrn_reflns_limit_k_min       -27
_diffrn_reflns_limit_l_max       9
_diffrn_reflns_limit_l_min       -9
_diffrn_reflns_number            3943
_diffrn_reflns_point_group_measured_fraction_full 0.998
_diffrn_reflns_point_group_measured_fraction_max 0.997
_diffrn_reflns_theta_full        25.242
_diffrn_reflns_theta_max         26.416
_diffrn_reflns_theta_min         2.981
_diffrn_ambient_temperature      103.0
_diffrn_detector_area_resol_mean ?
_diffrn_measured_fraction_theta_full 0.998
_diffrn_measured_fraction_theta_max 0.997
_diffrn_measurement_device_type  'Bruker APEX-II CCD'
_diffrn_measurement_method       '\f and \w scans'
_diffrn_radiation_type           MoK\a
_diffrn_radiation_wavelength     0.71073
_diffrn_source                   ?
_diffrn_source_current           1.0
_diffrn_source_power             0.05
_diffrn_source_voltage           50.0
_diffrn_standards_number         0
_reflns_Friedel_coverage         0.000
_reflns_Friedel_fraction_full    .
_reflns_Friedel_fraction_max     .
_reflns_number_gt                1669
_reflns_number_total             2013
_reflns_special_details          
;
 Reflections were merged by SHELXL according to the crystal
 class for the calculation of statistics and refinement.
 
 _reflns_Friedel_fraction is defined as the number of unique
 Friedel pairs measured divided by the number that would be
 possible theoretically, ignoring centric projections and
 systematic absences.
;
_reflns_threshold_expression     'I > 2\s(I)'
_computing_cell_refinement       'SAINT V8.40B (?, 2016)'
_computing_data_collection       ?
_computing_data_reduction        'SAINT V8.40B (?, 2016)'
_computing_molecular_graphics    'Olex2 1.3 (Dolomanov et al., 2009)'
_computing_publication_material  'Olex2 1.3 (Dolomanov et al., 2009)'
_computing_structure_refinement  'XL  (Sheldrick, 2008)'
_computing_structure_solution    'XT  (Sheldrick, 2015)'
_refine_diff_density_max         1.234
_refine_diff_density_min         -0.755
_refine_diff_density_rms         0.168
_refine_ls_extinction_coef       .
_refine_ls_extinction_method     none
_refine_ls_goodness_of_fit_ref   1.095
_refine_ls_hydrogen_treatment    undef
_refine_ls_matrix_type           full
_refine_ls_number_parameters     172
_refine_ls_number_reflns         2013
_refine_ls_number_restraints     0
_refine_ls_R_factor_all          0.0548
_refine_ls_R_factor_gt           0.0425
_refine_ls_restrained_S_all      1.095
_refine_ls_shift/su_max          0.000
_refine_ls_shift/su_mean         0.000
_refine_ls_structure_factor_coef Fsqd
_refine_ls_weighting_details     
'w=1/[\s^2^(Fo^2^)+(0.0330P)^2^+1.4710P] where P=(Fo^2^+2Fc^2^)/3'
_refine_ls_weighting_scheme      calc
_refine_ls_wR_factor_gt          0.0957
_refine_ls_wR_factor_ref         0.0991
_refine_special_details          ?
_olex2_refinement_description    
;
;
_atom_sites_solution_hydrogens   .
_atom_sites_solution_primary     dual
_atom_sites_solution_secondary   ?
loop_
_atom_site_label
_atom_site_type_symbol
_atom_site_fract_x
_atom_site_fract_y
_atom_site_fract_z
_atom_site_U_iso_or_equiv
_atom_site_adp_type
_atom_site_occupancy
_atom_site_site_symmetry_order
_atom_site_calc_flag
_atom_site_refinement_flags_posn
_atom_site_refinement_flags_adp
_atom_site_refinement_flags_occupancy
_atom_site_disorder_assembly
_atom_site_disorder_group
As01 As 0.24561(7) 0.12962(2) 0.26453(5) 0.01687(16) Uani 1 1 d . . . . .
Cl01 Cl 0.65021(18) 0.25679(4) 0.25106(13) 0.0229(2) Uani 1 1 d . . . . .
F5 F 1.0872(4) 0.30964(10) 0.3745(3) 0.0247(5) Uani 1 1 d . . . . .
F10 F 0.4882(4) 0.14486(10) 0.2120(3) 0.0219(5) Uani 1 1 d . . . . .
F1 F 0.3291(4) 0.35029(11) 0.1309(3) 0.0248(5) Uani 1 1 d . . . . .
F2 F 0.4056(4) 0.47284(10) 0.1360(3) 0.0265(5) Uani 1 1 d . . . . .
F4 F 1.1938(4) 0.43054(11) 0.3939(3) 0.0262(5) Uani 1 1 d . . . . .
F3 F 0.8473(4) 0.51289(10) 0.2754(3) 0.0261(5) Uani 1 1 d . . . . .
F12 F 0.3999(4) 0.07840(10) 0.4318(3) 0.0231(5) Uani 1 1 d . . . . .
F11 F 0.1744(4) 0.07226(11) 0.1025(3) 0.0267(5) Uani 1 1 d . . . . .
F15 F 0.0066(4) 0.11552(12) 0.3164(3) 0.0282(6) Uani 1 1 d . . . . .
F13 F 0.3231(4) 0.18675(11) 0.4286(3) 0.0286(6) Uani 1 1 d . . . . .
F14 F 0.0957(4) 0.18074(13) 0.0958(3) 0.0344(6) Uani 1 1 d . . . . .
N01 N 0.7092(5) 0.33253(15) 0.2563(4) 0.0184(7) Uani 1 1 d . . . . .
C4 C 0.9779(7) 0.41290(17) 0.3288(5) 0.0184(8) Uani 1 1 d . . . . .
C2 C 0.5778(7) 0.43417(17) 0.1988(5) 0.0188(8) Uani 1 1 d . . . . .
C3 C 0.8022(7) 0.45403(17) 0.2690(5) 0.0195(8) Uani 1 1 d . . . . .
C1 C 0.5357(7) 0.37279(17) 0.1948(6) 0.0189(8) Uani 1 1 d . . . . .
C5 C 0.9286(7) 0.35127(19) 0.3222(5) 0.0192(8) Uani 1 1 d . . . . .

loop_
_atom_site_aniso_label
_atom_site_aniso_U_11
_atom_site_aniso_U_22
_atom_site_aniso_U_33
_atom_site_aniso_U_23
_atom_site_aniso_U_13
_atom_site_aniso_U_12
As01 0.0204(2) 0.0218(2) 0.0100(2) 0.00159(14) 0.00747(17) 0.00058(14)
Cl01 0.0340(5) 0.0173(4) 0.0194(5) -0.0019(4) 0.0119(4) -0.0040(4)
F5 0.0263(12) 0.0264(12) 0.0220(12) 0.0058(10) 0.0095(10) 0.0067(10)
F10 0.0246(12) 0.0253(11) 0.0206(12) -0.0015(10) 0.0140(10) -0.0036(10)
F1 0.0197(11) 0.0276(12) 0.0243(13) -0.0032(10) 0.0046(10) -0.0062(10)
F2 0.0259(12) 0.0267(12) 0.0269(13) 0.0069(10) 0.0097(11) 0.0086(10)
F4 0.0229(12) 0.0320(13) 0.0226(12) -0.0022(10) 0.0072(10) -0.0079(10)
F3 0.0350(13) 0.0169(11) 0.0276(13) -0.0018(10) 0.0128(11) -0.0066(10)
F12 0.0290(12) 0.0256(11) 0.0137(11) 0.0050(9) 0.0067(10) 0.0020(10)
F11 0.0288(13) 0.0349(13) 0.0155(11) -0.0059(10) 0.0068(10) -0.0066(11)
F15 0.0210(12) 0.0474(15) 0.0178(12) 0.0012(11) 0.0089(10) -0.0012(11)
F13 0.0426(14) 0.0253(12) 0.0245(13) -0.0058(10) 0.0201(12) -0.0038(11)
F14 0.0374(14) 0.0445(15) 0.0254(14) 0.0179(12) 0.0165(12) 0.0173(12)
N01 0.0236(17) 0.0184(16) 0.0145(16) 0.0011(12) 0.0085(14) -0.0012(13)
C4 0.0212(19) 0.0244(19) 0.0085(17) -0.0004(15) 0.0040(15) -0.0039(16)
C2 0.024(2) 0.0202(18) 0.0129(18) 0.0023(15) 0.0076(16) 0.0023(16)
C3 0.028(2) 0.0203(19) 0.0126(18) -0.0004(15) 0.0099(16) -0.0035(16)
C1 0.0204(19) 0.0235(19) 0.0130(19) -0.0024(15) 0.0062(16) -0.0049(15)
C5 0.0232(19) 0.0254(18) 0.0105(17) 0.0025(16) 0.0081(16) 0.0024(17)

_geom_special_details            
;
 All esds (except the esd in the dihedral angle between two l.s. planes)
 are estimated using the full covariance matrix.  The cell esds are taken
 into account individually in the estimation of esds in distances, angles
 and torsion angles; correlations between esds in cell parameters are only
 used when they are defined by crystal symmetry.  An approximate (isotropic)
 treatment of cell esds is used for estimating esds involving l.s. planes.
;
loop_
_geom_bond_atom_site_label_1
_geom_bond_atom_site_label_2
_geom_bond_distance
_geom_bond_site_symmetry_2
_geom_bond_publ_flag
As01 F10 1.745(2) . ?
As01 F12 1.718(2) . ?
As01 F11 1.713(2) . ?
As01 F15 1.716(2) . ?
As01 F13 1.719(2) . ?
As01 F14 1.716(2) . ?
Cl01 N01 1.696(3) . ?
F5 C5 1.301(4) . ?
F1 C1 1.305(5) . ?
F2 C2 1.319(4) . ?
F4 C4 1.321(4) . ?
F3 C3 1.316(4) . ?
N01 C1 1.346(5) . ?
N01 C5 1.347(5) . ?
C4 C3 1.367(5) . ?
C4 C5 1.381(5) . ?
C2 C3 1.384(5) . ?
C2 C1 1.367(5) . ?

loop_
_geom_angle_atom_site_label_1
_geom_angle_atom_site_label_2
_geom_angle_atom_site_label_3
_geom_angle
_geom_angle_site_symmetry_1
_geom_angle_site_symmetry_3
_geom_angle_publ_flag
F12 As01 F10 89.88(11) . . ?
F12 As01 F13 89.40(12) . . ?
F11 As01 F10 89.35(11) . . ?
F11 As01 F12 89.83(11) . . ?
F11 As01 F15 91.17(12) . . ?
F11 As01 F13 178.79(12) . . ?
F11 As01 F14 89.87(13) . . ?
F15 As01 F10 179.33(11) . . ?
F15 As01 F12 90.54(11) . . ?
F15 As01 F13 89.78(12) . . ?
F13 As01 F10 89.70(11) . . ?
F14 As01 F10 89.05(11) . . ?
F14 As01 F12 178.88(11) . . ?
F14 As01 F15 90.54(12) . . ?
F14 As01 F13 90.88(13) . . ?
C1 N01 Cl01 119.3(3) . . ?
C1 N01 C5 121.3(3) . . ?
C5 N01 Cl01 119.4(3) . . ?
F4 C4 C3 121.8(3) . . ?
F4 C4 C5 119.0(3) . . ?
C3 C4 C5 119.2(4) . . ?
F2 C2 C3 121.6(3) . . ?
F2 C2 C1 119.8(4) . . ?
C1 C2 C3 118.6(4) . . ?
F3 C3 C4 119.7(4) . . ?
F3 C3 C2 119.8(4) . . ?
C4 C3 C2 120.5(4) . . ?
F1 C1 N01 116.9(3) . . ?
F1 C1 C2 122.4(4) . . ?
N01 C1 C2 120.7(4) . . ?
F5 C5 N01 117.8(3) . . ?
F5 C5 C4 122.4(4) . . ?
N01 C5 C4 119.8(4) . . ?

loop_
_geom_torsion_atom_site_label_1
_geom_torsion_atom_site_label_2
_geom_torsion_atom_site_label_3
_geom_torsion_atom_site_label_4
_geom_torsion
_geom_torsion_site_symmetry_1
_geom_torsion_site_symmetry_2
_geom_torsion_site_symmetry_3
_geom_torsion_site_symmetry_4
_geom_torsion_publ_flag
Cl01 N01 C1 F1 -1.1(5) . . . . ?
Cl01 N01 C1 C2 179.4(3) . . . . ?
Cl01 N01 C5 F5 1.9(5) . . . . ?
Cl01 N01 C5 C4 -179.3(3) . . . . ?
F2 C2 C3 F3 0.6(5) . . . . ?
F2 C2 C3 C4 -178.3(3) . . . . ?
F2 C2 C1 F1 -0.2(6) . . . . ?
F2 C2 C1 N01 179.2(3) . . . . ?
F4 C4 C3 F3 0.2(5) . . . . ?
F4 C4 C3 C2 179.1(3) . . . . ?
F4 C4 C5 F5 -1.4(5) . . . . ?
F4 C4 C5 N01 179.9(3) . . . . ?
C3 C4 C5 F5 179.1(3) . . . . ?
C3 C4 C5 N01 0.4(5) . . . . ?
C3 C2 C1 F1 -180.0(3) . . . . ?
C3 C2 C1 N01 -0.5(6) . . . . ?
C1 N01 C5 F5 -178.2(3) . . . . ?
C1 N01 C5 C4 0.6(5) . . . . ?
C1 C2 C3 F3 -179.6(3) . . . . ?
C1 C2 C3 C4 1.5(6) . . . . ?
C5 N01 C1 F1 179.0(3) . . . . ?
C5 N01 C1 C2 -0.5(6) . . . . ?
C5 C4 C3 F3 179.7(3) . . . . ?
C5 C4 C3 C2 -1.4(5) . . . . ?

_shelx_res_file                  
;
TITL p21_n_twin_a.res in P2(1)/n
    p21_n_twin.res
    created by SHELXL-2018/3 at 18:37:42 on 08-Aug-2022
REM Old TITL P21_n_twin in P2(1)/n
REM SHELXT solution in P2(1)/n: R1 0.111, Rweak 0.011, Alpha 0.040
REM <I/s> 0.909 for 65 systematic absences, Orientation as input
REM Formula found by SHELXT: C6 F11 Cl As
CELL 0.71073 6.2789 21.8843 7.7197 90 111.31 90
ZERR 4 0.0008 0.0024 0.0009 0 0.004 0
LATT 1
SYMM 0.5-X,0.5+Y,0.5-Z
SFAC As C Cl F N
UNIT 4 20 4 44 4

L.S. 4
PLAN  5
SIZE 0.22 0.31 0.6
TEMP -170.15
CONF
list 4
MORE -1
fmap 2
acta
OMIT -1 7 4
REM <olex2.extras>
REM <HklSrc "%.\\P21_n_twin.hkl">
REM </olex2.extras>

WGHT    0.033000    1.471000
FVAR       0.10549
AS01  1    0.245614    0.129615    0.264530    11.00000    0.02042    0.02178 =
         0.01004    0.00159    0.00747    0.00058
CL01  3    0.650214    0.256794    0.251062    11.00000    0.03396    0.01732 =
         0.01941   -0.00195    0.01190   -0.00399
F5    4    1.087153    0.309644    0.374517    11.00000    0.02630    0.02645 =
         0.02201    0.00581    0.00947    0.00667
F10   4    0.488177    0.144859    0.212009    11.00000    0.02459    0.02530 =
         0.02065   -0.00150    0.01403   -0.00358
F1    4    0.329062    0.350292    0.130882    11.00000    0.01971    0.02757 =
         0.02433   -0.00323    0.00457   -0.00623
F2    4    0.405572    0.472842    0.135959    11.00000    0.02593    0.02669 =
         0.02692    0.00693    0.00972    0.00857
F4    4    1.193795    0.430538    0.393927    11.00000    0.02292    0.03201 =
         0.02264   -0.00217    0.00722   -0.00790
F3    4    0.847304    0.512891    0.275400    11.00000    0.03497    0.01686 =
         0.02764   -0.00184    0.01276   -0.00655
F12   4    0.399931    0.078395    0.431777    11.00000    0.02895    0.02563 =
         0.01373    0.00504    0.00673    0.00199
F11   4    0.174370    0.072264    0.102470    11.00000    0.02879    0.03493 =
         0.01545   -0.00589    0.00675   -0.00655
F15   4    0.006622    0.115516    0.316435    11.00000    0.02099    0.04741 =
         0.01775    0.00123    0.00894   -0.00118
F13   4    0.323107    0.186749    0.428579    11.00000    0.04256    0.02529 =
         0.02454   -0.00576    0.02008   -0.00378
F14   4    0.095679    0.180743    0.095789    11.00000    0.03740    0.04453 =
         0.02541    0.01793    0.01650    0.01733
N01   5    0.709204    0.332528    0.256344    11.00000    0.02358    0.01843 =
         0.01446    0.00105    0.00854   -0.00117
C4    2    0.977923    0.412897    0.328775    11.00000    0.02122    0.02441 =
         0.00850   -0.00039    0.00401   -0.00389
C2    2    0.577754    0.434165    0.198843    11.00000    0.02391    0.02019 =
         0.01293    0.00226    0.00758    0.00233
C3    2    0.802248    0.454027    0.268955    11.00000    0.02791    0.02026 =
         0.01257   -0.00041    0.00992   -0.00346
C1    2    0.535681    0.372789    0.194765    11.00000    0.02038    0.02349 =
         0.01305   -0.00239    0.00619   -0.00495
C5    2    0.928558    0.351273    0.322186    11.00000    0.02324    0.02541 =
         0.01053    0.00246    0.00814    0.00243
HKLF 4


REM  p21_n_twin_a.res in P2(1)/n
REM wR2 = 0.099122, GooF = S = 1.09549, Restrained GooF = 1.09549 for all data
REM R1 = 0.042488 for 1669 Fo > 4sig(Fo) and 0.054813 for all 2013 data
REM 172 parameters refined using 0 restraints

END

WGHT      0.0324      1.4749

REM Highest difference peak  1.234,  deepest hole -0.755,  1-sigma level  0.168
Q1    1   0.3604  0.1532  0.2883  11.00000  0.05    1.23
Q2    1   0.3585  0.1025  0.2938  11.00000  0.05    0.94
Q3    1   0.1330  0.1550  0.2412  11.00000  0.05    0.92
Q4    1   0.1234  0.0994  0.2236  11.00000  0.05    0.74
Q5    1   0.2580  0.0944  0.4224  11.00000  0.05    0.66
;
_shelx_res_checksum              85314
_shelx_hkl_file                  
;
   1   0   0    0.03    0.04
   2   0   0   85.14    3.30
   3   0   0    0.04    0.12
   4   0   0   10.59    0.43
   5   0   0    0.03    0.24
   6   0   0    3.58    0.22
   7   0   0    1.93    3.50
  -7   0   1   19.10    0.97
  -6   0   1    0.98    2.00
  -5   0   1   32.51    1.01
  -4   0   1    0.01    0.05
  -3   0   1  119.36    3.35
  -2   0   1    0.01    0.02
  -1   0   1   41.99    1.34
   0   0   1    0.00    0.01
   1   0   1  229.79   22.07
   2   0   1    0.00    0.11
   3   0   1   24.01    1.33
   4   0   1    0.00    0.06
   5   0   1   51.38    1.58
   6   0   1    0.00    0.10
  -7   0   2    0.27    0.20
  -6   0   2    3.19    0.21
  -5   0   2    0.18    0.13
  -4   0   2   72.07    2.04
  -3   0   2    0.65    0.15
  -2   0   2   90.47    2.66
  -1   0   2    0.01    0.02
   0   0   2  988.98   78.73
   1   0   2    0.00    0.03
   2   0   2   24.45    2.45
   3   0   2    0.05    0.07
   4   0   2   66.54    2.39
   5   0   2    0.11    0.10
   6   0   2    3.44    0.20
  -7   0   3   23.80    0.94
  -6   0   3    0.00    0.22
  -5   0   3   82.27    2.81
  -4   0   3    0.25    0.10
  -3   0   3  252.49    6.99
  -2   0   3    0.02    0.04
  -1   0   3 1000.00   47.01
   0   0   3    0.03    0.04
   1   0   3   11.62    1.31
   2   0   3    0.00    0.07
   3   0   3   83.13    3.93
   4   0   3    0.01    0.07
   5   0   3   51.70    1.69
   6   0   3    0.28    0.13
  -7   0   4    0.00    0.45
  -6   0   4   11.37    0.57
  -5   0   4    0.00    0.36
  -4   0   4   62.83    2.01
  -3   0   4    0.67    0.18
  -2   0   4   59.93    1.58
  -1   0   4    0.01    0.04
   0   0   4   32.01    1.18
   1   0   4    0.01    0.05
   2   0   4   92.23    5.33
   3   0   4    0.28    0.12
   4   0   4   17.10    5.05
   5   0   4    2.05    2.19
  -7   0   5   23.48    1.04
  -6   0   5    0.00    0.51
  -5   0   5   47.73    1.45
  -4   0   5    0.00    0.21
  -3   0   5   87.97    2.09
  -2   0   5    0.02    0.05
  -1   0   5   34.61    0.94
   0   0   5    0.15    0.06
   1   0   5   67.27    4.46
   2   0   5    0.00    0.12
   3   0   5   11.76    0.81
   4   0   5    0.00    1.94
  -7   0   6    0.00    0.48
  -6   0   6    5.05    0.57
  -5   0   6    0.00    0.38
  -4   0   6    0.83    0.14
  -3   0   6    0.23    0.16
  -2   0   6  371.06    9.31
  -1   0   6    0.02    0.09
   0   0   6  146.25    4.98
   1   0   6    0.07    0.08
   3   0   6    3.27    3.30
  -7   0   7   13.17    0.75
  -6   0   7    0.12    0.40
  -5   0   7   19.21    0.79
  -4   0   7    0.67    0.22
  -3   0   7   33.79    0.99
  -2   0   7    0.28    0.19
  -1   0   7   44.16    1.32
   0   0   7    0.06    0.09
   1   0   7   14.18    0.65
   2   0   7    0.00    0.12
  -6   0   8    1.35    0.20
  -5   0   8    0.00    0.89
  -4   0   8    1.62    0.14
  -3   0   8    4.28    0.28
  -2   0   8  124.60    3.44
  -1   0   8    0.35    1.03
   0   0   8   27.83    1.17
   1   0   8    5.79    3.63
  -5   0   9   22.46    1.10
  -4   0   9    0.08    0.16
  -3   0   9    0.76    0.18
  -2   0   9    0.57    3.99
  -1   0   9    0.59    0.17
   1  -1  -9    2.07    0.45
   2  -1  -9    7.96    0.56
   3  -1  -9    0.27    0.16
   4  -1  -9    6.12    0.50
   5  -1  -9    9.79    0.62
  -1  -1  -8    0.00    3.55
   0  -1  -8    2.18    0.34
   1  -1  -8    7.22    0.35
   2  -1  -8   74.93    2.21
   3  -1  -8   29.64    1.19
   4  -1  -8   15.84    0.72
   5  -1  -8    1.72    0.30
   6  -1  -8    3.47    0.33
  -2  -1  -7    0.57    3.35
   0  -1  -7    3.18    0.21
   1  -1  -7    5.85    0.59
   2  -1  -7    9.66    0.42
   3  -1  -7    4.33    0.26
   4  -1  -7   11.13    0.47
   5  -1  -7    0.68    0.18
   6  -1  -7    6.65    0.54
   7  -1  -7    9.47    0.60
  -3  -1  -6    5.62    0.39
  -1  -1  -6   22.84    0.90
   0  -1  -6   14.81    0.55
   1  -1  -6   14.70    0.45
   2  -1  -6   87.80    2.70
   3  -1  -6   10.69    0.44
   4  -1  -6    8.56    0.36
   5  -1  -6    0.92    0.18
   6  -1  -6    0.70    0.19
   7  -1  -6    3.97    0.37
  -4  -1  -5    0.32    0.16
  -3  -1  -5    6.58    2.06
  -2  -1  -5   10.85    0.63
  -1  -1  -5   41.48    1.50
   0  -1  -5   13.64    0.57
   1  -1  -5    7.71    0.27
   2  -1  -5    0.66    0.08
   3  -1  -5    0.00    0.20
   4  -1  -5   23.99    1.03
   5  -1  -5    2.75    0.18
   6  -1  -5    3.85    0.33
   7  -1  -5    7.77    0.50
  -5  -1  -4    0.40    0.14
  -4  -1  -4    1.07    0.15
  -3  -1  -4   11.23    0.68
  -2  -1  -4    1.37    0.16
  -1  -1  -4   34.36    1.19
   0  -1  -4    1.20    0.16
   1  -1  -4    2.84    0.14
   2  -1  -4   15.72    0.50
   3  -1  -4    2.22    0.19
   4  -1  -4   45.08    1.42
   5  -1  -4    2.00    0.19
   6  -1  -4    3.40    0.29
   7  -1  -4    2.46    0.28
  -6  -1  -3    0.44    0.12
  -5  -1  -3    1.66    0.18
  -4  -1  -3    0.06    0.08
  -3  -1  -3    6.64    0.42
  -2  -1  -3    1.52    0.15
  -1  -1  -3   23.97    0.91
   0  -1  -3    0.62    0.07
   1  -1  -3   39.61    1.13
   2  -1  -3    1.99    0.11
   3  -1  -3    0.00    0.58
   4  -1  -3   14.62    0.82
   5  -1  -3    8.69    0.30
   6  -1  -3    4.10    0.22
   7  -1  -3    5.79    0.35
  -6  -1  -2    1.51    0.15
  -5  -1  -2    0.42    0.18
  -4  -1  -2    9.95    1.06
  -3  -1  -2    0.40    0.08
  -2  -1  -2   18.12    0.66
  -1  -1  -2    0.89    0.06
   0  -1  -2   14.94    0.38
   1  -1  -2    5.81    0.18
   2  -1  -2   49.34    1.34
   3  -1  -2    5.13    0.19
   4  -1  -2   30.30    0.92
   5  -1  -2    0.81    0.09
   6  -1  -2    1.01    0.28
   7  -1  -2    5.58    0.34
  -6  -1  -1    0.98    0.19
  -5  -1  -1    2.51    0.19
  -4  -1  -1    4.97    0.37
  -3  -1  -1   24.16    1.29
  -2  -1  -1   31.57    1.12
  -1  -1  -1   16.45    0.63
   0  -1  -1    0.70    0.03
   1  -1  -1    0.75    0.03
   2  -1  -1    4.84    0.15
   3  -1  -1   15.57    0.57
   4  -1  -1    2.16    0.14
   5  -1  -1    0.31    0.12
   6  -1  -1    1.97    0.18
   7  -1  -1    5.91    0.36
  -7  -1   0    0.00    0.44
  -6  -1   0    0.09    0.09
  -5  -1   0    0.00    0.14
  -4  -1   0    0.48    0.07
  -3  -1   0    1.35    0.16
  -2  -1   0   45.40    1.82
  -1  -1   0    0.01    0.04
   1  -1   0    0.00    0.01
   2  -1   0   40.05    1.23
   3  -1   0    1.84    0.97
   4  -1   0    0.31    0.13
   5  -1   0    0.65    0.10
   6  -1   0    0.00    0.16
   7  -1   0    0.52    0.12
  -7  -1   1    6.61    0.39
  -6  -1   1    0.09    0.32
  -5  -1   1    0.35    0.07
  -4  -1   1    1.69    0.11
  -3  -1   1   13.04    0.59
  -2  -1   1    4.83    0.17
  -1  -1   1    0.76    0.07
   0  -1   1    0.67    0.03
   1  -1   1   15.95    0.99
   2  -1   1   29.89    1.04
   3  -1   1   21.19    1.14
   4  -1   1    4.85    0.29
   5  -1   1    1.64    0.19
   6  -1   1    0.75    0.75
  -7  -1   2    5.66    0.35
  -6  -1   2    1.09    0.12
  -5  -1   2    0.00    0.17
  -4  -1   2   28.57    1.21
  -3  -1   2    5.12    0.32
  -2  -1   2   48.75    1.45
  -1  -1   2    5.91    0.17
   0  -1   2   11.89    0.34
   1  -1   2    1.01    0.09
   2  -1   2   16.96    0.89
   3  -1   2    0.67    0.07
   4  -1   2    0.43    0.16
   5  -1   2    1.29    0.14
   6  -1   2    0.54    0.28
  -7  -1   3    6.65    0.38
  -6  -1   3    3.54    0.39
  -5  -1   3   17.93    0.80
  -4  -1   3   13.96    0.53
  -3  -1   3    0.84    0.49
  -2  -1   3    2.06    0.10
  -1  -1   3   38.84    1.33
   0  -1   3    0.48    0.05
   1  -1   3   23.43    0.73
   2  -1   3    1.89    0.17
   3  -1   3    6.73    0.25
   4  -1   3    0.07    0.08
   5  -1   3    0.51    0.16
   6  -1   3    0.69    0.14
  -7  -1   4    3.13    0.32
  -6  -1   4    3.83    0.31
  -5  -1   4    1.77    0.22
  -4  -1   4   48.61    1.68
  -3  -1   4    1.73    0.19
  -2  -1   4   15.81    0.57
  -1  -1   4    2.81    0.15
   0  -1   4    1.91    0.11
   1  -1   4   35.23    1.13
   2  -1   4    0.91    0.13
   3  -1   4   12.00    0.48
   4  -1   4    0.93    0.15
   5  -1   4    0.22    0.13
  -7  -1   5    8.17    0.51
  -6  -1   5    3.68    0.33
  -5  -1   5    3.08    0.24
  -4  -1   5   24.59    0.81
  -3  -1   5    0.18    0.07
  -2  -1   5    0.37    0.21
  -1  -1   5    8.69    0.49
   0  -1   5   12.19    0.46
   1  -1   5   35.69    1.26
   2  -1   5   12.27    0.72
   3  -1   5    7.41    0.45
   4  -1   5    0.30    0.13
  -7  -1   6    2.84    0.35
  -6  -1   6    1.26    0.24
  -5  -1   6    0.78    0.17
  -4  -1   6    8.54    0.36
  -3  -1   6    8.98    0.38
  -2  -1   6   96.12    3.33
  -1  -1   6   10.77    0.37
   0  -1   6   12.78    0.53
   1  -1   6   27.24    1.19
   2  -1   6    0.37    0.10
   3  -1   6    1.48    3.06
  -7  -1   7   11.41    0.66
  -6  -1   7    8.71    0.61
  -5  -1   7    0.48    0.16
  -4  -1   7   11.31    0.54
  -3  -1   7    4.32    0.23
  -2  -1   7    8.36    0.40
  -1  -1   7    9.26    0.42
   0  -1   7    3.25    0.27
   1  -1   7   14.31    0.59
  -6  -1   8    2.75    0.51
  -5  -1   8    1.85    0.24
  -4  -1   8   13.93    0.82
  -3  -1   8   15.39    1.25
  -2  -1   8   78.93    2.83
  -1  -1   8    5.00    0.28
   0  -1   8    2.95    0.18
  -5  -1   9    6.87    0.76
  -4  -1   9    7.16    0.49
  -3  -1   9    0.30    0.19
  -2  -1   9    4.46    0.65
  -1  -1   9    1.05    0.21
   1  -2  -9    0.94    0.28
   2  -2  -9   12.83    0.58
   3  -2  -9    3.74    0.54
   4  -2  -9   11.37    0.60
   5  -2  -9    2.22    0.40
  -1  -2  -8    5.20    0.41
   0  -2  -8    3.77    0.33
   1  -2  -8    7.20    0.37
   2  -2  -8    1.64    0.36
   3  -2  -8   83.03    2.30
   4  -2  -8    2.18    0.91
   5  -2  -8    3.94    0.29
   6  -2  -8    0.11    0.17
  -1  -2  -7    4.12    0.36
   0  -2  -7   20.25    0.84
   1  -2  -7    1.98    0.17
   2  -2  -7   16.39    0.54
   3  -2  -7    4.36    0.32
   4  -2  -7   19.12    0.56
   5  -2  -7    7.13    0.94
   6  -2  -7   13.77    0.73
   7  -2  -7    2.45    0.35
  -2  -2  -6    1.91    1.80
  -1  -2  -6   82.48    2.96
   0  -2  -6    8.10    0.28
   1  -2  -6   46.81    1.25
   2  -2  -6    3.86    0.25
   3  -2  -6   29.73    0.84
   4  -2  -6    0.92    0.21
   5  -2  -6    1.16    0.19
   6  -2  -6    1.04    0.28
   7  -2  -6   20.57    0.75
  -4  -2  -5    7.23    4.02
  -3  -2  -5    1.42    1.28
  -2  -2  -5   87.47    4.24
  -1  -2  -5    2.75    0.17
   0  -2  -5  142.63    4.95
   1  -2  -5    0.04    0.18
   2  -2  -5    5.82    0.22
   3  -2  -5    4.95    0.23
   4  -2  -5   26.27    0.86
   5  -2  -5    2.32    0.20
   6  -2  -5    9.51    0.80
   7  -2  -5    0.00    0.50
  -5  -2  -4    8.15    5.89
  -4  -2  -4    0.96    1.37
  -3  -2  -4   52.30    3.07
  -2  -2  -4    7.55    0.46
  -1  -2  -4  185.92    7.23
   0  -2  -4   15.82    0.46
   1  -2  -4   89.76    2.73
   2  -2  -4    0.12    0.07
   3  -2  -4   52.01    1.38
   4  -2  -4    3.03    0.27
   5  -2  -4   14.60    0.57
   6  -2  -4    3.65    1.54
   7  -2  -4   16.47    0.97
  -6  -2  -3   13.17    0.75
  -5  -2  -3    1.38    0.16
  -4  -2  -3   21.36    0.93
  -3  -2  -3    0.25    0.09
  -2  -2  -3   37.87    3.34
  -1  -2  -3    4.12    0.26
   0  -2  -3   41.54    1.55
   1  -2  -3    4.71    0.15
   2  -2  -3   60.38    1.49
   3  -2  -3    8.71    0.43
   4  -2  -3  171.44    4.36
   5  -2  -3    0.74    0.21
   6  -2  -3    4.88    0.21
   7  -2  -3    0.35    0.20
  -6  -2  -2    0.33    0.11
  -5  -2  -2   48.39    1.96
  -4  -2  -2    0.33    0.10
  -3  -2  -2    3.66    0.23
  -2  -2  -2    1.75    0.11
  -1  -2  -2    7.90    0.50
   0  -2  -2    6.32    0.17
   1  -2  -2  864.25   58.85
   2  -2  -2    1.14    0.06
   3  -2  -2  348.83   12.10
   4  -2  -2    0.00    0.16
   5  -2  -2   48.74    1.47
   6  -2  -2    0.00    0.37
   7  -2  -2   17.82    0.90
  -6  -2  -1   12.05    0.53
  -5  -2  -1    1.75    0.15
  -4  -2  -1   37.64    1.24
  -3  -2  -1    0.64    0.09
  -2  -2  -1    5.45    0.34
  -1  -2  -1   10.13    0.26
   0  -2  -1   72.75    2.51
   1  -2  -1    0.02    0.01
   2  -2  -1  232.19   16.41
   3  -2  -1    1.58    0.08
   4  -2  -1  137.31    3.91
   5  -2  -1    7.01    0.42
   6  -2  -1    8.63    0.40
   7  -2  -1    0.84    0.31
  -7  -2   0    6.74    0.37
  -6  -2   0    0.22    0.09
  -5  -2   0   61.22    1.85
  -4  -2   0    0.25    0.06
  -3  -2   0   23.80    0.82
  -2  -2   0    0.67    0.09
  -1  -2   0  506.57   18.67
   1  -2   0  421.18   29.31
   2  -2   0    0.70    0.04
   3  -2   0   23.24    1.19
   4  -2   0    0.20    0.22
   5  -2   0   64.12    2.32
   6  -2   0    0.00    0.21
   7  -2   0    8.11    0.47
  -7  -2   1    0.00    0.33
  -6  -2   1    8.84    0.41
  -5  -2   1    6.05    0.26
  -4  -2   1  137.79    3.43
  -3  -2   1    1.42    0.09
  -2  -2   1  310.26    9.32
  -1  -2   1    0.14    0.05
   0  -2   1   50.62    1.75
   1  -2   1    8.75    0.38
   2  -2   1    5.93    0.44
   3  -2   1    0.63    0.07
   4  -2   1   32.16    1.17
   5  -2   1    2.27    0.16
   6  -2   1   13.16    0.58
  -7  -2   2   17.33    0.72
  -6  -2   2    0.38    0.10
  -5  -2   2   51.12    1.41
  -4  -2   2    0.21    0.04
  -3  -2   2  339.09   11.51
  -2  -2   2    1.44    0.14
  -1  -2   2  669.21   18.36
   0  -2   2    4.50    0.15
   1  -2   2    6.10    0.52
   2  -2   2    1.90    0.10
   3  -2   2    4.00    0.19
   4  -2   2    0.37    0.07
   5  -2   2   53.65    2.02
   6  -2   2    0.09    0.11
  -7  -2   3    0.00    1.27
  -6  -2   3    5.32    0.42
  -5  -2   3    2.86    1.57
  -4  -2   3  190.40    5.43
  -3  -2   3    3.83    0.19
  -2  -2   3   67.39    1.75
  -1  -2   3    5.07    0.17
   0  -2   3   42.76    1.34
   1  -2   3    3.78    0.21
   2  -2   3   33.43    2.42
   3  -2   3    0.57    0.07
   4  -2   3   20.84    0.81
   5  -2   3    1.65    0.17
   6  -2   3   12.95    0.74
  -7  -2   4   17.27    0.80
  -6  -2   4    3.70    0.49
  -5  -2   4   14.59    0.53
  -4  -2   4    3.97    0.31
  -3  -2   4   55.33    1.60
  -2  -2   4    0.26    0.05
  -1  -2   4   96.82    2.64
   0  -2   4   12.45    0.39
   1  -2   4  195.04   11.32
   2  -2   4    7.15    0.27
   3  -2   4   40.23    5.99
   4  -2   4    0.12    0.11
   5  -2   4   20.33    1.11
  -7  -2   5    0.00    0.34
  -6  -2   5    6.86    0.44
  -5  -2   5    2.11    0.31
  -4  -2   5   29.78    0.94
  -3  -2   5    5.15    0.28
  -2  -2   5    8.29    0.27
  -1  -2   5    0.06    0.05
   0  -2   5  141.99    4.71
   1  -2   5    2.38    0.14
   2  -2   5   90.42    3.74
   3  -2   5    1.84    1.64
  -7  -2   6   19.25    1.22
  -6  -2   6    0.89    0.33
  -5  -2   6    1.64    0.21
  -4  -2   6    1.28    0.24
  -3  -2   6   30.85    0.80
  -2  -2   6    4.11    0.20
  -1  -2   6   48.03    1.31
   0  -2   6    6.92    0.28
   1  -2   6   94.61    3.90
   2  -2   6    0.00    2.12
   3  -2   6   24.54    1.34
  -7  -2   7    0.39    0.67
  -6  -2   7   13.80    0.91
  -5  -2   7    9.93    0.61
  -4  -2   7   20.69    0.80
  -3  -2   7    3.45    0.27
  -2  -2   7   17.81    0.58
  -1  -2   7    3.21    0.19
   0  -2   7   21.15    0.72
   1  -2   7    3.51    0.20
  -6  -2   8    0.00    0.35
  -5  -2   8    3.38    0.29
  -4  -2   8    3.82    0.45
  -3  -2   8   79.28    2.50
  -2  -2   8    0.00    0.33
  -1  -2   8    6.55    0.24
   0  -2   8    4.69    0.24
   1  -2   8    2.93    0.47
  -5  -2   9    0.95    0.26
  -4  -2   9   10.41    0.58
  -3  -2   9    4.77    1.12
  -2  -2   9   12.49    0.52
  -1  -2   9    1.24    0.22
   1  -3  -9    9.75    0.63
   2  -3  -9    7.81    0.43
   3  -3  -9   15.95    1.38
   4  -3  -9    9.61    0.54
   5  -3  -9    2.97    0.39
   0  -3  -8    2.73    0.29
   1  -3  -8    4.16    0.36
   2  -3  -8    3.79    0.30
   3  -3  -8   42.00    1.46
   4  -3  -8   12.00    2.07
   5  -3  -8   19.09    0.76
   6  -3  -8   14.29    0.83
  -1  -3  -7    3.66    0.32
   0  -3  -7   16.05    0.75
   1  -3  -7   22.35    0.73
   2  -3  -7    7.02    0.49
   3  -3  -7   25.81    0.98
   4  -3  -7    2.64    0.18
   5  -3  -7   11.51    0.97
   6  -3  -7    6.24    0.43
   7  -3  -7    5.33    0.43
  -2  -3  -6    9.25    1.51
  -1  -3  -6    2.23    0.46
   0  -3  -6   11.50    0.41
   1  -3  -6   18.87    0.54
   2  -3  -6    0.29    0.08
   3  -3  -6    8.26    0.31
   4  -3  -6    5.51    0.38
   5  -3  -6    5.47    0.37
   6  -3  -6   16.61    0.67
   7  -3  -6   27.21    0.99
  -4  -3  -5    6.23    3.47
  -3  -3  -5    5.11    1.69
  -2  -3  -5    6.13    0.74
  -1  -3  -5    4.54    0.23
   0  -3  -5   26.21    0.90
   1  -3  -5   13.56    0.45
   2  -3  -5    0.99    0.11
   3  -3  -5   36.87    1.36
   4  -3  -5   10.97    0.38
   5  -3  -5    3.06    0.21
   6  -3  -5    5.66    0.32
   7  -3  -5    0.30    0.33
  -5  -3  -4    3.17    0.26
  -4  -3  -4   23.92    2.77
  -3  -3  -4    1.73    1.55
  -2  -3  -4   13.12    0.72
  -1  -3  -4   12.64    0.83
   0  -3  -4    1.25    0.07
   1  -3  -4    7.87    0.35
   2  -3  -4    0.19    0.05
   3  -3  -4   15.25    0.38
   4  -3  -4    1.14    0.12
   5  -3  -4    4.65    0.27
   6  -3  -4    1.57    0.59
   7  -3  -4   14.71    0.90
  -6  -3  -3    0.71    0.15
  -5  -3  -3    0.78    0.72
  -4  -3  -3   14.15    1.00
  -3  -3  -3    0.19    0.09
  -2  -3  -3   37.80    1.43
  -1  -3  -3    6.98    0.21
   0  -3  -3    0.39    0.07
   1  -3  -3   17.85    0.46
   2  -3  -3    7.37    0.22
   3  -3  -3   19.82    0.60
   4  -3  -3    1.84    0.08
   5  -3  -3    1.92    0.14
   6  -3  -3    1.88    0.25
   7  -3  -3    0.23    0.09
  -6  -3  -2    0.05    0.20
  -5  -3  -2    9.17    1.53
  -4  -3  -2   20.83    0.71
  -3  -3  -2    1.31    0.14
  -2  -3  -2    4.52    0.20
  -1  -3  -2    2.22    0.10
   0  -3  -2    1.79    0.07
   1  -3  -2   12.68    0.35
   2  -3  -2   14.77    0.38
   3  -3  -2  189.76    6.25
   4  -3  -2    0.98    0.06
   5  -3  -2    2.91    0.17
   6  -3  -2    0.00    1.04
   7  -3  -2    0.00    2.15
  -6  -3  -1    4.28    0.26
  -5  -3  -1    6.19    0.46
  -4  -3  -1    3.30    0.21
  -3  -3  -1   15.11    0.53
  -2  -3  -1   78.51    3.50
  -1  -3  -1    4.00    0.14
   0  -3  -1    0.01    0.01
   1  -3  -1    7.63    0.18
   2  -3  -1    3.48    0.19
   3  -3  -1   20.09    0.55
   4  -3  -1    2.65    0.17
   5  -3  -1   22.74    1.09
   6  -3  -1    4.97    0.31
   7  -3  -1    0.34    0.11
  -7  -3   0    0.06    0.38
  -6  -3   0    5.74    0.35
  -5  -3   0    8.31    0.45
  -4  -3   0    7.29    0.35
  -3  -3   0   24.45    1.85
  -2  -3   0   27.29    0.88
  -1  -3   0    0.35    0.03
   0  -3   0    0.02    0.01
   1  -3   0    0.34    0.02
   2  -3   0   22.95    0.65
   3  -3   0   24.71    1.25
   4  -3   0    8.94    0.48
   5  -3   0    7.44    0.50
   6  -3   0    6.62    0.39
   7  -3   0    0.94    2.75
  -7  -3   1    0.24    0.20
  -6  -3   1    5.85    0.27
  -5  -3   1   24.99    0.93
  -4  -3   1    2.63    0.16
  -3  -3   1   21.13    0.82
  -2  -3   1    2.90    0.47
  -1  -3   1    8.93    0.27
   0  -3   1    0.04    0.01
   1  -3   1    3.47    0.13
   2  -3   1   64.95    4.54
   3  -3   1   16.56    0.61
   4  -3   1    3.12    0.25
   5  -3   1    7.21    0.41
   6  -3   1    3.82    0.37
  -7  -3   2    1.49    0.14
  -6  -3   2    0.66    0.29
  -5  -3   2    3.82    0.20
  -4  -3   2    0.88    0.19
  -3  -3   2  152.84    9.66
  -2  -3   2   17.74    0.63
  -1  -3   2   11.28    0.40
   0  -3   2    1.54    0.06
   1  -3   2    1.72    0.08
   2  -3   2    4.66    0.20
   3  -3   2    0.66    0.13
   4  -3   2   22.19    0.72
   5  -3   2    5.85    0.54
   6  -3   2    1.55    2.64
  -7  -3   3    0.00    1.86
  -6  -3   3    2.33    0.32
  -5  -3   3    1.41    0.28
  -4  -3   3    1.73    0.49
  -3  -3   3   22.10    0.69
  -2  -3   3    8.21    0.34
  -1  -3   3   18.34    0.43
   0  -3   3    0.12    0.04
   1  -3   3    5.19    0.20
   2  -3   3   33.32    1.26
   3  -3   3    0.15    0.07
   4  -3   3    7.94    0.33
   5  -3   3    4.40    0.27
   6  -3   3    0.47    0.40
  -7  -3   4   15.88    0.74
  -6  -3   4    0.51    0.21
  -5  -3   4    6.21    0.33
  -4  -3   4    0.38    0.24
  -3  -3   4   19.29    0.77
  -2  -3   4    0.00    0.08
  -1  -3   4    8.17    0.27
   0  -3   4    1.16    0.06
   1  -3   4    0.84    0.07
   2  -3   4   14.50    0.50
   3  -3   4    0.63    0.10
   4  -3   4   25.90    1.01
   5  -3   4    3.10    0.26
  -7  -3   5    0.48    0.22
  -6  -3   5    7.01    0.44
  -5  -3   5    1.68    0.28
  -4  -3   5   10.50    0.45
  -3  -3   5   40.19    1.33
  -2  -3   5    1.71    0.11
  -1  -3   5   12.99    0.46
   0  -3   5   14.17    0.47
   1  -3   5    4.14    0.19
   2  -3   5    5.67    0.26
   3  -3   5    4.25    0.23
  -7  -3   6   28.26    1.31
  -6  -3   6   15.68    0.87
  -5  -3   6    5.94    0.41
  -4  -3   6    3.94    0.28
  -3  -3   6    7.55    0.30
  -2  -3   6    0.60    0.16
  -1  -3   6   21.40    0.76
   0  -3   6   11.12    0.47
   1  -3   6    1.20    0.11
   2  -3   6   10.93    0.41
   3  -3   6    0.19    0.13
  -7  -3   7    6.10    0.48
  -6  -3   7    6.06    0.46
  -5  -3   7   14.44    0.80
  -4  -3   7    3.27    0.26
  -3  -3   7   24.62    0.82
  -2  -3   7   10.23    0.32
  -1  -3   7   17.97    0.63
   0  -3   7   13.61    0.46
   1  -3   7    3.83    0.32
   2  -3   7    8.52    0.48
  -6  -3   8   14.87    0.88
  -5  -3   8   18.70    0.79
  -4  -3   8    3.34    0.45
  -3  -3   8   48.36    1.59
  -2  -3   8    4.17    0.27
  -1  -3   8    6.44    0.34
   0  -3   8    1.27    0.27
   1  -3   8    2.65    2.29
  -5  -3   9    3.45    0.31
  -4  -3   9   11.13    0.58
  -3  -3   9   17.98    0.89
  -2  -3   9    7.20    0.27
  -1  -3   9    4.96    0.66
   1  -4  -9   22.41    0.86
   2  -4  -9    0.70    0.25
   3  -4  -9    9.36    0.47
   4  -4  -9    2.29    0.40
   5  -4  -9    1.44    0.22
  -1  -4  -8    2.79    2.21
   0  -4  -8    0.19    0.17
   1  -4  -8    0.64    0.30
   2  -4  -8   26.27    0.79
   4  -4  -8   20.05    0.77
   5  -4  -8    2.46    0.54
   6  -4  -8   10.91    0.59
  -2  -4  -7    2.47    2.64
  -1  -4  -7   47.46    2.42
   0  -4  -7    0.12    0.21
   1  -4  -7   49.88    1.30
   2  -4  -7    0.00    0.17
   3  -4  -7   40.09    1.19
   4  -4  -7    2.81    0.30
   5  -4  -7    3.44    0.28
   6  -4  -7    3.11    0.35
   7  -4  -7    3.19    1.17
  -3  -4  -6    0.00    2.81
  -2  -4  -6   30.19    4.96
  -1  -4  -6    9.80    0.44
   0  -4  -6    6.14    0.30
   1  -4  -6    0.47    0.17
   2  -4  -6   41.76    1.15
   3  -4  -6    6.78    0.28
   4  -4  -6   37.84    1.06
   5  -4  -6    3.21    0.37
   6  -4  -6   42.47    1.38
   7  -4  -6    1.30    0.20
  -4  -4  -5    1.21    2.17
  -2  -4  -5    0.31    0.10
  -1  -4  -5  166.92    5.82
   0  -4  -5    0.35    0.06
   1  -4  -5   48.13    1.49
   2  -4  -5    2.26    0.13
   3  -4  -5   61.45    1.72
   4  -4  -5    9.58    0.43
   5  -4  -5    7.42    0.37
   6  -4  -5    0.00    1.06
   7  -4  -5   13.35    0.55
  -5  -4  -4    0.04    0.11
  -4  -4  -4   45.97    2.29
  -3  -4  -4    0.19    0.12
  -2  -4  -4   24.55    0.97
  -1  -4  -4    8.98    0.31
   0  -4  -4   14.63    0.58
   1  -4  -4    1.53    0.08
   2  -4  -4   11.33    0.31
   3  -4  -4    3.66    0.24
   4  -4  -4   69.38    1.65
   5  -4  -4    0.00    0.18
   6  -4  -4   59.96    2.19
   7  -4  -4    0.00    0.21
  -5  -4  -3   14.61    0.78
  -4  -4  -3    4.40    2.16
  -3  -4  -3   11.34    0.92
  -2  -4  -3    5.23    0.21
  -1  -4  -3  282.02   12.87
   0  -4  -3    0.00    0.04
   1  -4  -3   46.96    1.43
   2  -4  -3    1.44    0.08
   3  -4  -3  115.73    2.80
   4  -4  -3    0.97    0.20
   5  -4  -3    0.65    0.06
   6  -4  -3    1.73    0.45
   7  -4  -3   18.47    0.73
  -6  -4  -2   20.55    1.25
  -5  -4  -2    2.27    0.30
  -4  -4  -2  176.72    5.22
  -3  -4  -2    0.88    0.11
  -2  -4  -2    5.11    0.41
  -1  -4  -2    3.69    0.14
   0  -4  -2   88.01    3.13
   1  -4  -2    1.64    0.06
   2  -4  -2   18.26    0.49
   3  -4  -2    0.19    0.15
   4  -4  -2   97.27    2.55
   5  -4  -2    1.37    0.23
   6  -4  -2   26.41    1.02
   7  -4  -2    0.49    0.21
  -6  -4  -1    0.60    0.12
  -5  -4  -1   11.59    0.53
  -4  -4  -1    9.85    0.40
  -3  -4  -1   52.70    1.37
  -2  -4  -1    1.29    0.09
  -1  -4  -1  487.46   18.07
   0  -4  -1    4.04    0.11
   1  -4  -1  318.08   21.44
   2  -4  -1    0.37    0.03
   3  -4  -1  108.20    4.62
   4  -4  -1    1.24    0.27
   5  -4  -1    1.10    0.11
   6  -4  -1    0.36    0.16
   7  -4  -1    9.31    0.52
  -7  -4   0    0.00    0.11
  -6  -4   0   16.51    0.68
  -5  -4   0    0.00    1.00
  -4  -4   0  184.95    5.62
  -3  -4   0   13.79    0.50
  -2  -4   0    8.30    0.29
  -1  -4   0   17.25    0.38
   0  -4   0  393.02   22.34
   1  -4   0   12.96    0.44
   2  -4   0    6.79    0.26
   3  -4   0   11.19    0.36
   4  -4   0  163.04    5.56
   5  -4   0    0.00    0.15
   6  -4   0   16.44    0.68
   7  -4   0    0.00    0.26
  -7  -4   1   10.15    0.56
  -6  -4   1    1.40    0.60
  -5  -4   1    0.92    0.09
  -4  -4   1    1.90    1.14
  -3  -4   1  137.57    4.08
  -2  -4   1    0.33    0.09
  -1  -4   1  393.89   11.03
   0  -4   1    3.45    0.09
   1  -4   1  375.80   25.72
   2  -4   1    1.22    0.07
   3  -4   1   47.22    2.07
   4  -4   1    8.96    0.49
   5  -4   1   10.75    0.47
   6  -4   1    0.24    0.25
  -7  -4   2    0.41    0.20
  -6  -4   2   27.01    1.10
  -5  -4   2    1.52    0.12
  -4  -4   2  114.02    3.59
  -3  -4   2    0.00    0.31
  -2  -4   2   24.83    0.76
  -1  -4   2    1.68    0.11
   0  -4   2   68.59    2.55
   1  -4   2    3.21    0.14
   2  -4   2    3.63    0.22
   3  -4   2    0.07    0.75
   4  -4   2  168.90    6.64
   5  -4   2    2.30    0.18
   6  -4   2   19.22    0.82
  -7  -4   3   14.32    1.84
  -6  -4   3    1.68    1.10
  -5  -4   3    1.47    0.64
  -4  -4   3    1.00    0.34
  -3  -4   3  130.14    3.62
  -2  -4   3    1.45    0.10
  -1  -4   3   50.11    1.15
   0  -4   3    0.03    0.02
   1  -4   3  224.01    8.96
   2  -4   3    4.99    0.22
   3  -4   3    9.29    0.39
   4  -4   3    1.91    0.13
   5  -4   3   18.35    0.98
  -7  -4   4    0.00    0.43
  -6  -4   4   62.86    2.49
  -5  -4   4    0.85    0.18
  -4  -4   4   78.33    2.24
  -3  -4   4    2.54    0.20
  -2  -4   4   12.96    0.41
  -1  -4   4    1.28    0.06
   0  -4   4   17.08    0.71
   1  -4   4    7.63    0.28
   2  -4   4   25.22    1.51
   3  -4   4    0.07    0.07
   4  -4   4   55.19    2.42
   5  -4   4    0.02    0.32
  -7  -4   5   13.04    0.70
  -6  -4   5    0.00    0.41
  -5  -4   5    6.45    0.32
  -4  -4   5    8.32    0.47
  -3  -4   5   70.70    2.02
  -2  -4   5    2.32    0.13
  -1  -4   5   49.36    1.49
   0  -4   5    0.54    0.06
   1  -4   5  157.99    5.78
   2  -4   5    0.17    0.07
   3  -4   5    0.74    0.35
   4  -4   5    0.10    0.10
  -7  -4   6    1.57    0.33
  -6  -4   6   43.60    1.83
  -5  -4   6    3.56    0.45
  -4  -4   6   40.31    1.24
  -3  -4   6    6.00    0.31
  -2  -4   6   44.21    1.41
  -1  -4   6    0.50    0.06
   0  -4   6    4.97    0.33
   1  -4   6   10.12    0.38
   2  -4   6   29.59    1.24
   3  -4   6    0.21    0.12
  -7  -4   7    0.00   10.16
  -6  -4   7    4.08    0.45
  -5  -4   7    3.41    0.27
  -4  -4   7    3.29    0.34
  -3  -4   7   40.09    1.12
  -2  -4   7    0.02    0.06
  -1  -4   7   54.26    1.59
   0  -4   7    0.13    0.06
   1  -4   7   51.88    1.77
   2  -4   7    0.26    0.39
  -6  -4   8   10.42    0.60
  -5  -4   8    1.68    0.31
  -4  -4   8   19.04    0.77
  -3  -4   8    1.48    0.31
  -2  -4   8   28.60    0.78
  -1  -4   8    0.00    1.34
   0  -4   8    0.80    0.27
   1  -4   8    0.00    1.87
  -5  -4   9    1.30    0.31
  -4  -4   9    1.03    0.33
  -3  -4   9    7.67    0.35
  -2  -4   9    0.07    0.14
  -1  -4   9   22.14    1.01
   1  -5  -9   10.56    0.50
   2  -5  -9    8.75    0.54
   3  -5  -9   13.25    0.55
   4  -5  -9    0.00    0.35
  -1  -5  -8    1.87    0.26
   0  -5  -8    2.84    0.26
   1  -5  -8    0.20    0.12
   2  -5  -8    4.67    0.31
   3  -5  -8    2.33    0.36
   4  -5  -8    1.83    0.24
   5  -5  -8    2.33    0.46
   6  -5  -8   12.22    0.64
  -2  -5  -7    0.66    2.59
  -1  -5  -7    5.96    0.63
   0  -5  -7   11.24    0.65
   1  -5  -7   13.51    0.44
   2  -5  -7    3.91    0.23
   3  -5  -7   34.79    1.04
   4  -5  -7    0.30    1.84
   5  -5  -7    0.23    0.14
   6  -5  -7    6.42    0.47
  -3  -5  -6    3.34    2.03
  -2  -5  -6   19.12    1.05
  -1  -5  -6    4.35    0.24
   0  -5  -6    9.39    0.43
   1  -5  -6    0.41    0.08
   2  -5  -6   13.50    0.41
   3  -5  -6   20.94    0.79
   4  -5  -6    0.31    0.09
   5  -5  -6    8.57    0.62
   6  -5  -6   10.98    0.48
   7  -5  -6    1.82    0.33
  -4  -5  -5    2.09    1.85
  -2  -5  -5    7.25    0.34
  -1  -5  -5    5.66    0.56
   0  -5  -5   24.17    0.68
   1  -5  -5   21.94    0.68
   2  -5  -5   14.66    0.48
   3  -5  -5   60.60    1.48
   4  -5  -5   25.96    0.80
   5  -5  -5    1.78    0.15
   6  -5  -5    0.00    0.40
   7  -5  -5    0.28    0.17
  -5  -5  -4    0.00    0.26
  -4  -5  -4   11.64    2.51
  -3  -5  -4    7.64    0.49
  -2  -5  -4    8.42    0.43
  -1  -5  -4    1.27    0.12
   0  -5  -4   23.81    0.59
   1  -5  -4    7.12    0.19
   2  -5  -4    0.17    0.06
   3  -5  -4   25.79    0.70
   4  -5  -4   20.21    0.53
   5  -5  -4    0.59    0.07
   6  -5  -4   52.02    2.04
   7  -5  -4    0.33    0.42
  -5  -5  -3    4.71    2.79
  -4  -5  -3    1.16    0.24
  -3  -5  -3   15.76    0.94
  -2  -5  -3    0.00    0.06
  -1  -5  -3   10.65    0.75
   0  -5  -3   18.63    0.59
   1  -5  -3    0.71    0.10
   2  -5  -3    0.02    0.04
   3  -5  -3   82.89    1.97
   4  -5  -3    0.04    0.05
   5  -5  -3   17.51    0.50
   6  -5  -3    0.43    0.09
   7  -5  -3    0.13    0.09
  -6  -5  -2    0.50    0.30
  -5  -5  -2    3.20    0.38
  -4  -5  -2    2.45    0.23
  -3  -5  -2    2.48    0.15
  -2  -5  -2   14.84    0.58
  -1  -5  -2   20.62    0.63
   0  -5  -2    0.07    0.04
   1  -5  -2    1.59    0.06
   2  -5  -2   19.15    0.51
   3  -5  -2   13.62    0.35
   4  -5  -2    5.10    0.17
   5  -5  -2    3.89    0.24
   6  -5  -2   21.48    1.07
   7  -5  -2    0.00    3.42
  -6  -5  -1    0.66    0.24
  -5  -5  -1   23.26    1.92
  -4  -5  -1    3.68    0.18
  -3  -5  -1    0.04    0.06
  -2  -5  -1    6.34    0.23
  -1  -5  -1   17.98    0.56
   0  -5  -1    2.24    0.07
   1  -5  -1    3.88    0.18
   2  -5  -1   32.66    0.86
   3  -5  -1    9.36    0.41
   4  -5  -1    0.60    0.05
   5  -5  -1   15.69    0.80
   6  -5  -1    8.34    0.45
   7  -5  -1    2.62    1.64
  -7  -5   0    0.00    0.17
  -6  -5   0    0.68    0.11
  -5  -5   0    4.14    1.84
  -4  -5   0   24.90    0.93
  -3  -5   0    0.88    0.09
  -2  -5   0   25.71    1.00
  -1  -5   0    3.28    0.08
   0  -5   0    0.04    0.01
   1  -5   0    2.68    0.09
   2  -5   0   23.39    0.85
   3  -5   0    0.77    0.05
   4  -5   0   22.84    0.93
   5  -5   0    5.07    0.30
   6  -5   0    0.79    0.35
   7  -5   0    1.56    2.62
  -7  -5   1    0.10    0.42
  -6  -5   1    9.19    0.41
  -5  -5   1   17.56    0.59
  -4  -5   1    0.40    0.18
  -3  -5   1   10.21    1.00
  -2  -5   1   40.63    1.15
  -1  -5   1    5.68    0.45
   0  -5   1    2.04    0.06
   1  -5   1   15.81    0.50
   2  -5   1    5.95    0.23
   3  -5   1    0.00    0.17
   4  -5   1    3.01    0.21
   5  -5   1   15.42    0.65
   6  -5   1    3.81    2.36
  -7  -5   2    4.27    0.31
  -6  -5   2   24.48    0.82
  -5  -5   2    3.98    0.27
  -4  -5   2    8.81    0.45
  -3  -5   2   16.36    0.77
  -2  -5   2   16.94    1.08
  -1  -5   2    1.61    0.11
   0  -5   2    0.48    0.05
   1  -5   2   18.27    0.54
   2  -5   2   15.80    1.04
   3  -5   2    2.38    0.18
   4  -5   2    1.88    0.29
   5  -5   2    3.03    0.21
   6  -5   2    0.41    0.12
  -7  -5   3    0.34    0.44
  -6  -5   3    0.07    0.29
  -5  -5   3   17.59    0.68
  -4  -5   3    0.06    0.21
  -3  -5   3   97.67    2.94
  -2  -5   3    0.17    0.05
  -1  -5   3    0.69    0.04
   0  -5   3   16.75    0.52
   1  -5   3    0.17    0.04
   2  -5   3    0.05    0.05
   3  -5   3   15.20    0.86
   4  -5   3    2.23    0.14
   5  -5   3    0.00    0.32
  -7  -5   4    0.00    1.98
  -6  -5   4   54.87    2.29
  -5  -5   4    0.00    0.21
  -4  -5   4   22.04    0.71
  -3  -5   4   29.70    0.91
  -2  -5   4    0.16    0.06
  -1  -5   4    6.87    0.20
   0  -5   4   16.03    0.49
   1  -5   4    0.68    0.07
   2  -5   4    7.30    0.31
   3  -5   4    7.77    0.34
   4  -5   4    4.23    0.35
   5  -5   4    0.48    0.12
  -7  -5   5    0.10    0.21
  -6  -5   5    0.00    0.45
  -5  -5   5    3.17    0.22
  -4  -5   5   29.10    0.94
  -3  -5   5   69.58    2.02
  -2  -5   5   14.30    0.42
  -1  -5   5   24.86    0.68
   0  -5   5   21.05    0.60
   1  -5   5    3.45    0.17
   2  -5   5    8.25    0.32
   3  -5   5    0.23    1.73
   4  -5   5    0.04    0.23
  -7  -5   6    2.02    0.30
  -6  -5   6   12.02    0.65
  -5  -5   6    9.20    0.62
  -4  -5   6    0.32    0.11
  -3  -5   6   20.55    0.76
  -2  -5   6   15.38    0.49
  -1  -5   6    0.38    0.25
   0  -5   6    6.50    0.23
   1  -5   6    4.44    0.20
   2  -5   6   18.18    0.70
   3  -5   6    2.11    0.18
  -6  -5   7    6.68    0.50
  -5  -5   7    0.25    0.13
  -4  -5   7    5.44    0.59
  -3  -5   7   34.65    0.98
  -2  -5   7    2.89    0.28
  -1  -5   7   13.61    0.42
   0  -5   7   11.21    0.37
   1  -5   7    4.27    0.23
   2  -5   7    0.30    0.48
  -6  -5   8   14.45    1.39
  -5  -5   8    2.18    0.24
  -4  -5   8    1.20    0.17
  -3  -5   8    1.45    0.24
  -2  -5   8    6.24    0.23
  -1  -5   8    1.58    0.25
   0  -5   8    2.70    0.27
   1  -5   8    0.92    0.56
  -4  -5   9    1.17    0.35
  -3  -5   9   13.23    0.52
  -2  -5   9    9.41    0.54
  -1  -5   9   12.77    0.50
   1  -6  -9    1.08    0.23
   2  -6  -9   13.24    0.48
   3  -6  -9    1.60    0.35
   4  -6  -9    2.94    0.28
  -1  -6  -8   12.84    0.84
   0  -6  -8    0.00    0.27
   1  -6  -8    8.72    0.35
   2  -6  -8    0.57    0.19
   3  -6  -8    9.96    0.39
   4  -6  -8    3.59    0.44
   5  -6  -8    4.38    0.35
   6  -6  -8    3.74    0.36
  -2  -6  -7   12.72    5.27
  -1  -6  -7    1.75    0.39
   0  -6  -7   26.54    1.47
   1  -6  -7    1.19    0.13
   2  -6  -7   27.74    0.82
   3  -6  -7    1.03    0.20
   4  -6  -7    5.21    0.34
   5  -6  -7    0.94    0.19
   6  -6  -7   11.22    0.54
  -3  -6  -6   28.57   15.22
  -2  -6  -6    1.85    0.24
  -1  -6  -6    9.70    0.47
   0  -6  -6    1.77    0.32
   1  -6  -6   19.50    0.67
   2  -6  -6    1.47    0.15
   3  -6  -6   65.07    1.76
   4  -6  -6   26.35    0.69
   5  -6  -6    4.61    0.33
   6  -6  -6    0.52    0.16
   7  -6  -6   17.80    0.70
  -4  -6  -5    3.01    6.38
  -3  -6  -5    0.88    0.27
  -2  -6  -5   23.09    0.93
  -1  -6  -5    0.76    0.09
   0  -6  -5   41.13    1.36
   1  -6  -5    1.02    0.11
   2  -6  -5  107.77    3.27
   3  -6  -5    2.48    0.16
   4  -6  -5   52.78    1.31
   5  -6  -5    2.23    0.19
   6  -6  -5    6.06    0.32
   7  -6  -5    0.00    0.14
  -5  -6  -4    8.05    0.67
  -4  -6  -4    9.18    2.24
  -3  -6  -4   17.73    0.97
  -2  -6  -4    3.40    0.17
  -1  -6  -4   46.58    1.69
   0  -6  -4    0.61    0.08
   1  -6  -4   43.88    1.28
   2  -6  -4    8.82    0.32
   3  -6  -4  147.59    3.83
   4  -6  -4   24.58    0.79
   5  -6  -4   14.21    0.41
   6  -6  -4    2.10    0.23
   7  -6  -4    9.51    0.65
  -5  -6  -3    0.43    0.26
  -4  -6  -3   11.60    0.62
  -3  -6  -3    6.32    0.30
  -2  -6  -3  116.34    4.18
  -1  -6  -3   17.72    0.57
   0  -6  -3  187.14    6.39
   1  -6  -3    1.52    0.07
   2  -6  -3   40.16    1.11
   3  -6  -3    1.93    0.11
   4  -6  -3   98.11    2.39
   5  -6  -3    0.00    0.29
   6  -6  -3    5.01    0.25
   7  -6  -3    0.00    0.09
  -6  -6  -2    1.49    0.18
  -5  -6  -2   19.90    0.98
  -4  -6  -2    1.89    0.16
  -3  -6  -2   39.67    1.25
  -2  -6  -2   19.06    0.50
  -1  -6  -2  346.37    9.89
   0  -6  -2    6.16    0.15
   1  -6  -2   11.72    0.34
   2  -6  -2    1.45    0.06
   3  -6  -2   28.50    0.80
   4  -6  -2   16.11    0.47
   5  -6  -2   48.13    1.31
   6  -6  -2    4.49    0.36
   7  -6  -2    7.51    0.44
  -6  -6  -1   17.28    0.79
  -5  -6  -1    2.86    1.83
  -4  -6  -1   42.56    1.15
  -3  -6  -1    1.84    0.11
  -2  -6  -1  158.67    4.78
  -1  -6  -1   32.64    0.78
   0  -6  -1  328.04   11.88
   1  -6  -1    1.29    0.05
   2  -6  -1    0.81    0.04
   3  -6  -1   16.62    0.52
   4  -6  -1   80.00    2.65
   5  -6  -1    1.80    0.33
   6  -6  -1   17.61    0.90
   7  -6  -1    0.00    0.35
  -7  -6   0   11.02    0.45
  -6  -6   0    4.58    0.28
  -5  -6   0   65.02    2.12
  -4  -6   0    2.06    0.17
  -3  -6   0   23.07    0.66
  -2  -6   0    0.48    0.05
  -1  -6   0   87.59    1.95
   0  -6   0    8.25    0.19
   1  -6   0   62.84    1.62
   2  -6   0    0.51    0.04
   3  -6   0   19.33    0.68
   4  -6   0    2.21    0.19
   5  -6   0   57.98    2.54
   6  -6   0    4.15    0.28
   7  -6   0   11.36    0.64
  -7  -6   1    1.80    2.28
  -6  -6   1   18.51    0.65
  -5  -6   1    1.98    1.18
  -4  -6   1   92.80    2.85
  -3  -6   1   18.39    0.81
  -2  -6   1    0.66    0.12
  -1  -6   1    1.32    0.05
   0  -6   1  217.24    6.78
   1  -6   1   26.57    0.72
   2  -6   1  119.57    3.91
   3  -6   1    1.53    0.13
   4  -6   1   40.07    1.83
   5  -6   1    0.78    0.26
   6  -6   1   18.85    0.79
  -7  -6   2    7.17    0.40
  -6  -6   2    4.30    0.26
  -5  -6   2   49.66    1.39
  -4  -6   2   14.37    1.00
  -3  -6   2   41.62    1.71
  -2  -6   2    1.73    0.14
  -1  -6   2   11.58    0.28
   0  -6   2    4.98    0.14
   1  -6   2  315.98   18.05
   2  -6   2   18.30    0.87
   3  -6   2   38.15    1.68
   4  -6   2    1.73    0.14
   5  -6   2   24.64    1.19
   6  -6   2    0.81    0.24
  -7  -6   3    0.50    0.58
  -6  -6   3    5.83    0.46
  -5  -6   3    0.25    0.59
  -4  -6   3  118.42    3.76
  -3  -6   3    4.02    0.49
  -2  -6   3   54.98    1.41
  -1  -6   3    1.22    0.05
   0  -6   3  183.32    7.62
   1  -6   3   15.06    0.50
   2  -6   3  107.81    3.78
   3  -6   3    5.62    0.25
   4  -6   3   12.36    0.50
   5  -6   3    0.79    0.12
  -7  -6   4    1.91    7.42
  -6  -6   4  117.85   21.00
  -5  -6   4   14.35    0.53
  -4  -6   4   25.85    1.45
  -3  -6   4  172.91    5.01
  -2  -6   4    8.30    0.41
  -1  -6   4   43.61    1.00
   0  -6   4    0.40    0.05
   1  -6   4   45.45    1.88
   2  -6   4    2.72    0.14
   3  -6   4   21.98    0.85
   4  -6   4    9.03    0.43
   5  -6   4   12.28    0.70
  -7  -6   5    0.00    0.35
  -6  -6   5    5.62    0.39
  -5  -6   5    2.75    0.27
  -4  -6   5   60.25    1.79
  -3  -6   5    2.62    0.18
  -2  -6   5  120.39    3.41
  -1  -6   5    1.73    0.08
   0  -6   5   37.45    1.24
   1  -6   5    0.62    0.11
   2  -6   5   21.85    1.15
   3  -6   5    1.49    0.13
   4  -6   5   12.24    0.68
  -7  -6   6   15.51    0.98
  -6  -6   6    1.01    0.33
  -5  -6   6    4.87    0.30
  -4  -6   6   30.01    1.16
  -3  -6   6   67.04    2.08
  -2  -6   6    2.18    0.13
  -1  -6   6   15.14    0.73
   0  -6   6    1.09    0.09
   1  -6   6    7.89    0.44
   2  -6   6    1.71    0.13
   3  -6   6   17.48    0.86
  -6  -6   7    9.58    0.60
  -5  -6   7    1.29    0.35
  -4  -6   7    5.06    0.31
  -3  -6   7    1.41    0.16
  -2  -6   7   29.16    0.81
  -1  -6   7    1.78    0.10
   0  -6   7   25.59    0.98
   1  -6   7    1.79    0.16
   2  -6   7   21.40    1.63
  -6  -6   8    2.82    0.69
  -5  -6   8    4.79    0.35
  -4  -6   8    3.75    0.43
  -3  -6   8    6.62    0.30
  -2  -6   8    0.04    0.06
  -1  -6   8    7.12    0.37
   0  -6   8    0.37    0.17
   1  -6   8   15.12    1.26
  -4  -6   9    2.94    0.26
  -3  -6   9    0.75    0.17
  -2  -6   9   10.58    0.35
  -1  -6   9    2.64    0.19
   1  -7  -9    1.96    0.55
   2  -7  -9   18.42    0.61
   3  -7  -9    2.26    0.39
   4  -7  -9    5.03    0.36
  -1  -7  -8    9.66    0.65
   0  -7  -8    0.00    3.32
   1  -7  -8   12.38    0.40
   2  -7  -8    8.79    0.46
   3  -7  -8   14.45    0.51
   4  -7  -8    3.91    1.36
   5  -7  -8    4.42    0.34
   6  -7  -8    0.84    0.67
  -2  -7  -7   37.65   12.21
  -1  -7  -7   10.05    0.65
   0  -7  -7    0.83    0.18
   1  -7  -7    1.97    0.17
   2  -7  -7   22.64    0.57
   3  -7  -7    0.00    0.31
   4  -7  -7   24.27    1.04
   5  -7  -7    9.14    0.57
   6  -7  -7    7.74    0.42
  -3  -7  -6   29.04   13.95
  -2  -7  -6    0.18    0.14
  -1  -7  -6    2.02    0.27
   0  -7  -6    2.64    0.15
   1  -7  -6    0.29    0.08
   2  -7  -6    4.52    0.25
   3  -7  -6   17.40    0.55
   4  -7  -6   25.35    0.90
   5  -7  -6    4.49    0.28
   6  -7  -6    0.00    2.95
   7  -7  -6   28.36    1.04
  -4  -7  -5    7.40    2.26
  -3  -7  -5    3.61    1.82
  -2  -7  -5    3.22    2.78
  -1  -7  -5   16.96    0.56
   0  -7  -5    8.54    0.41
   1  -7  -5    0.34    0.06
   2  -7  -5    6.79    0.36
   3  -7  -5    6.20    0.25
   4  -7  -5   14.79    0.42
   5  -7  -5    7.26    0.43
   6  -7  -5    3.93    0.25
   7  -7  -5    3.69    0.36
  -5  -7  -4    5.41    1.35
  -4  -7  -4    2.38    0.34
  -3  -7  -4    2.15    1.89
  -2  -7  -4    2.83    0.19
  -1  -7  -4   56.15    1.84
   0  -7  -4   16.31    0.46
   1  -7  -4    0.29    0.10
   2  -7  -4   19.27    0.47
   3  -7  -4    1.92    0.24
   4  -7  -4    6.43    0.24
   5  -7  -4    3.19    0.15
   6  -7  -4    2.72    0.41
   7  -7  -4   12.66    0.81
  -5  -7  -3    0.92    0.28
  -4  -7  -3    3.28    0.74
  -3  -7  -3    7.57    0.34
  -2  -7  -3   13.55    0.73
  -1  -7  -3    5.15    0.18
   0  -7  -3   46.26    1.28
   1  -7  -3    9.59    0.27
   2  -7  -3    5.02    0.17
   3  -7  -3    7.90    0.23
   4  -7  -3    6.02    0.21
   5  -7  -3    0.00    0.12
   6  -7  -3    0.59    0.10
   7  -7  -3    5.37    0.31
  -6  -7  -2    0.22    0.13
  -5  -7  -2   10.08    1.33
  -4  -7  -2    0.04    0.09
  -3  -7  -2    2.75    0.22
  -2  -7  -2   25.64    0.72
  -1  -7  -2  186.38    8.09
   0  -7  -2   22.90    0.51
   1  -7  -2   17.76    0.50
   2  -7  -2    1.13    0.06
   3  -7  -2    0.26    0.04
   4  -7  -2    0.15    0.04
   5  -7  -2    1.59    0.09
   6  -7  -2    0.06    0.17
   7  -7  -2    0.74    0.11
  -6  -7  -1    0.32    0.11
  -5  -7  -1    1.71    0.28
  -4  -7  -1    0.35    0.10
  -3  -7  -1    0.48    0.15
  -2  -7  -1   31.37    1.49
  -1  -7  -1    0.21    0.03
   0  -7  -1   23.33    0.64
   1  -7  -1    0.38    0.03
   2  -7  -1  132.99    4.23
   3  -7  -1   17.41    0.48
   4  -7  -1    3.59    0.18
   5  -7  -1    9.86    0.53
   6  -7  -1    2.70    0.22
   7  -7  -1    1.56    1.08
  -7  -7   0    2.59    0.19
  -6  -7   0    0.10    0.17
  -5  -7   0    2.19    0.15
  -4  -7   0    9.84    0.31
  -3  -7   0    2.94    0.14
  -2  -7   0   11.15    0.29
  -1  -7   0    2.75    0.16
   0  -7   0    0.02    0.02
   1  -7   0    2.56    0.11
   2  -7   0    8.66    0.33
   3  -7   0    2.36    0.12
   4  -7   0   10.07    0.34
   5  -7   0    1.99    0.15
   6  -7   0    0.08    0.10
   7  -7   0    3.00    0.24
  -7  -7   1    1.70    0.22
  -6  -7   1    2.68    0.18
  -5  -7   1    9.66    0.37
  -4  -7   1    4.55    0.29
  -3  -7   1   19.97    0.63
  -2  -7   1  105.76    4.67
  -1  -7   1    0.33    0.05
   0  -7   1   24.33    0.73
   1  -7   1    0.08    0.03
   2  -7   1    8.16    0.44
   3  -7   1    0.71    0.06
   4  -7   1    0.11    0.18
   5  -7   1    1.56    0.14
   6  -7   1    0.37    0.12
  -7  -7   2    0.79    0.11
  -6  -7   2    0.05    0.18
  -5  -7   2    0.93    0.24
  -4  -7   2    0.23    0.19
  -3  -7   2    0.46    0.17
  -2  -7   2    1.29    0.15
  -1  -7   2   14.90    0.65
   0  -7   2   18.23    0.41
   1  -7   2  141.38    5.35
   2  -7   2   19.95    0.72
   3  -7   2    2.45    0.24
   4  -7   2    0.03    0.08
   5  -7   2    0.41    0.36
   6  -7   2    2.27    2.55
  -7  -7   3   24.01   16.26
  -6  -7   3    0.77    0.30
  -5  -7   3    0.31    0.25
  -4  -7   3    7.80    0.44
  -3  -7   3    8.93    0.39
  -2  -7   3    5.94    0.37
  -1  -7   3    8.80    0.23
   0  -7   3   45.41    1.42
   1  -7   3    4.32    0.18
   2  -7   3   10.58    0.53
   3  -7   3    8.38    0.35
   4  -7   3    0.00    0.14
   5  -7   3    0.05    0.33
  -7  -7   4   18.99    1.50
  -6  -7   4    0.00   12.38
  -5  -7   4    3.18    0.23
  -4  -7   4    6.45    0.53
  -3  -7   4    6.28    0.32
  -2  -7   4   19.27    0.61
  -1  -7   4    3.16    0.24
   0  -7   4   13.59    0.51
   1  -7   4   47.45    1.56
   2  -7   4    1.93    0.12
   3  -7   4    0.23    0.21
   4  -7   4    0.49    0.24
   5  -7   4    0.57    0.22
  -7  -7   5    2.02    0.47
  -6  -7   5    3.45    0.30
  -5  -7   5    6.39    0.45
  -4  -7   5   16.21    0.57
  -3  -7   5    5.62    0.36
  -2  -7   5   13.37    0.62
  -1  -7   5    0.33    0.04
   0  -7   5    4.73    0.21
   1  -7   5   13.21    0.48
   2  -7   5    1.20    0.69
   3  -7   5    5.22    0.25
   4  -7   5    3.58    0.41
  -7  -7   6   24.63    1.52
  -6  -7   6    1.74    0.39
  -5  -7   6    4.13    0.29
  -4  -7   6   28.38    1.37
  -3  -7   6   17.96    0.57
  -2  -7   6    3.99    0.21
  -1  -7   6    0.23    0.05
   0  -7   6    2.21    0.13
   1  -7   6    1.42    0.11
   2  -7   6    1.04    0.50
   3  -7   6    5.79    0.69
  -6  -7   7    7.21    0.48
  -5  -7   7   11.63    0.76
  -4  -7   7   22.56    0.88
  -3  -7   7    1.72    0.25
  -2  -7   7   22.57    0.61
  -1  -7   7    1.31    0.13
   0  -7   7    0.64    0.09
   1  -7   7    9.79    0.39
   2  -7   7   11.22    3.35
  -6  -7   8    1.22    0.21
  -5  -7   8    4.67    0.34
  -4  -7   8    4.58    0.38
  -3  -7   8   15.59    0.70
  -2  -7   8    9.18    0.43
  -1  -7   8   13.04    0.41
   0  -7   8    1.80    0.61
   1  -7   8   10.78    0.54
  -4  -7   9    4.69    0.35
  -3  -7   9    2.82    0.44
  -2  -7   9   19.34    0.58
  -1  -7   9   19.85    3.88
   2  -8  -9    1.18    0.18
   3  -8  -9   14.08    0.57
   4  -8  -9    0.25    0.14
  -1  -8  -8    1.67    0.40
   0  -8  -8   16.33    1.01
   1  -8  -8    0.61    0.18
   2  -8  -8   15.62    0.58
   3  -8  -8    1.26    0.24
   4  -8  -8    1.18    0.44
   5  -8  -8    2.00    0.28
  -2  -8  -7    1.51    3.57
  -1  -8  -7    9.87    0.65
   0  -8  -7    1.60    0.20
   1  -8  -7    1.48    0.16
   2  -8  -7    1.34    0.20
   3  -8  -7   32.10    1.39
   4  -8  -7    0.02    0.30
   5  -8  -7   26.32    0.92
   6  -8  -7    0.89    0.18
  -3  -8  -6    3.70    2.73
  -2  -8  -6   23.36    1.33
  -1  -8  -6    8.30    0.58
   0  -8  -6   10.45    0.39
   1  -8  -6    0.52    0.10
   2  -8  -6   25.54    0.73
   3  -8  -6    4.20    0.24
   4  -8  -6   13.85    0.42
   5  -8  -6    5.90    0.30
   6  -8  -6    5.63    0.31
   7  -8  -6    0.92    0.19
  -4  -8  -5    1.16    0.31
  -3  -8  -5   11.02    0.76
  -2  -8  -5    0.97    0.16
  -1  -8  -5   18.56    0.76
   0  -8  -5   13.87    0.51
   1  -8  -5    9.34    0.35
   2  -8  -5    0.82    0.09
   3  -8  -5  103.62    3.18
   4  -8  -5    0.11    0.13
   5  -8  -5   34.99    1.21
   6  -8  -5    0.02    0.14
   7  -8  -5   19.32    0.90
  -5  -8  -4    1.76    0.34
  -4  -8  -4    2.11    0.36
  -3  -8  -4    0.06    0.26
  -2  -8  -4   20.49    0.67
  -1  -8  -4    8.89    0.33
   0  -8  -4  265.68    7.95
   1  -8  -4   20.66    0.54
   2  -8  -4  124.01    3.41
   3  -8  -4   10.54    0.32
   4  -8  -4    8.45    0.26
   5  -8  -4    0.10    0.26
   6  -8  -4    3.79    0.26
   7  -8  -4    1.37    0.20
  -5  -8  -3   36.26    1.56
  -4  -8  -3    0.16    0.24
  -3  -8  -3   17.19    0.75
  -2  -8  -3    1.44    0.10
  -1  -8  -3  194.70    5.29
   0  -8  -3   42.12    0.93
   1  -8  -3  119.54    3.65
   2  -8  -3    7.30    0.34
   3  -8  -3   71.68    2.14
   4  -8  -3    0.58    0.15
   5  -8  -3   29.58    0.96
   6  -8  -3    0.34    0.10
   7  -8  -3   21.51    0.84
  -6  -8  -2    0.78    0.38
  -5  -8  -2    8.96    1.42
  -4  -8  -2   15.85    0.64
  -3  -8  -2    1.84    0.15
  -2  -8  -2   85.37    2.52
  -1  -8  -2    3.83    0.16
   0  -8  -2  458.22   14.11
   1  -8  -2   12.19    0.30
   2  -8  -2   18.03    0.58
   3  -8  -2   12.83    0.63
   4  -8  -2   12.69    0.41
   5  -8  -2    1.89    0.20
   6  -8  -2    4.05    0.23
   7  -8  -2    1.28    0.14
  -6  -8  -1    1.71    0.83
  -5  -8  -1   58.04    2.33
  -4  -8  -1    4.26    0.30
  -3  -8  -1  137.47    3.53
  -2  -8  -1    0.97    0.09
  -1  -8  -1   49.33    1.09
   0  -8  -1    0.08    0.03
   1  -8  -1    9.12    0.24
   2  -8  -1    0.00    0.13
   3  -8  -1   83.86    2.39
   4  -8  -1    3.28    0.63
   5  -8  -1   64.55    2.27
   6  -8  -1    0.00    0.23
   7  -8  -1   17.16    0.93
  -7  -8   0    1.14    3.83
  -6  -8   0    0.00    3.91
  -5  -8   0   13.39    0.74
  -4  -8   0   62.89    1.60
  -3  -8   0   23.74    1.00
  -2  -8   0   22.89    0.55
  -1  -8   0    3.01    0.10
   0  -8   0   31.46    0.63
   1  -8   0    2.63    0.08
   2  -8   0   17.70    0.55
   3  -8   0   24.67    0.85
   4  -8   0   59.91    2.01
   5  -8   0   11.92    0.70
   6  -8   0    2.19    0.19
  -7  -8   1   18.75    0.58
  -6  -8   1    0.00    0.08
  -5  -8   1   68.40    2.32
  -4  -8   1    4.49    0.29
  -3  -8   1  101.77    2.44
  -2  -8   1    0.20    0.05
  -1  -8   1    8.79    0.25
   0  -8   1    0.13    0.02
   1  -8   1   35.06    0.96
   2  -8   1    0.85    0.06
   3  -8   1  118.56    3.91
   4  -8   1    2.32    0.28
   5  -8   1   56.25    2.39
   6  -8   1    0.07    0.24
  -7  -8   2    1.96    0.16
  -6  -8   2    4.79    0.24
  -5  -8   2    2.39    1.02
  -4  -8   2   13.24    0.55
  -3  -8   2   25.91    4.39
  -2  -8   2   21.63    0.63
  -1  -8   2   11.68    0.29
   0  -8   2  346.36    9.30
   1  -8   2    3.18    0.12
   2  -8   2   83.09    2.89
   3  -8   2    2.02    0.17
   4  -8   2   17.83    0.91
   5  -8   2    6.06    0.59
   6  -8   2    2.35    0.21
  -7  -8   3   23.73    1.44
  -6  -8   3    0.48    0.30
  -5  -8   3   32.44    1.17
  -4  -8   3    1.09    0.63
  -3  -8   3   94.07    2.53
  -2  -8   3    7.13    0.81
  -1  -8   3  112.53    2.78
   0  -8   3   36.96    1.08
   1  -8   3  175.03    4.83
   2  -8   3    1.49    0.10
   3  -8   3   19.42    0.75
   4  -8   3    0.88    0.10
   5  -8   3   39.69    1.97
  -7  -8   4    7.90    6.92
  -6  -8   4    4.54    0.71
  -5  -8   4    0.39    0.16
  -4  -8   4   10.12    0.52
  -3  -8   4   11.44    0.55
  -2  -8   4  145.94    4.34
  -1  -8   4   17.01    0.63
   0  -8   4  244.68    7.79
   1  -8   4    7.80    0.31
   2  -8   4   16.27    0.59
   3  -8   4    0.06    0.07
   4  -8   4    4.31    0.30
   5  -8   4    2.10    0.20
  -7  -8   5   16.06    0.84
  -6  -8   5    0.00    0.15
  -5  -8   5   36.73    1.31
  -4  -8   5    0.36    0.12
  -3  -8   5  123.07    3.56
  -2  -8   5    0.50    0.47
  -1  -8   5    7.57    0.43
   0  -8   5   10.95    0.39
   1  -8   5   17.35    0.93
   2  -8   5    0.48    0.13
   3  -8   5   10.67    0.43
   4  -8   5    0.49    0.13
  -7  -8   6    0.87    0.22
  -6  -8   6    5.71    0.40
  -5  -8   6    7.44    0.48
  -4  -8   6   15.68    0.64
  -3  -8   6    4.04    0.25
  -2  -8   6   23.67    0.66
  -1  -8   6    0.62    0.05
   0  -8   6    9.89    0.41
   1  -8   6    5.13    0.24
   2  -8   6   20.04    1.58
   3  -8   6    3.65    0.27
  -6  -8   7    0.53    0.38
  -5  -8   7   29.24    1.28
  -4  -8   7    0.14    0.11
  -3  -8   7   26.20    1.57
  -2  -8   7    0.11    0.87
  -1  -8   7    1.39    0.14
   0  -8   7    1.00    0.10
   1  -8   7    8.01    0.46
   2  -8   7    3.48    1.45
  -5  -8   8    2.47    0.46
  -4  -8   8    1.05    0.15
  -3  -8   8    2.00    0.19
  -2  -8   8   15.79    0.52
  -1  -8   8    0.58    0.08
   0  -8   8   18.03    0.90
   1  -8   8    1.06    0.12
  -4  -8   9    0.20    0.13
  -3  -8   9   14.63    0.74
  -2  -8   9    1.08    0.13
   2  -9  -9    3.93    0.50
   3  -9  -9    0.34    0.16
   0  -9  -8    8.38    0.44
   1  -9  -8    2.11    0.32
   2  -9  -8    6.43    0.33
   3  -9  -8    2.74    0.40
   4  -9  -8    7.45    0.44
   5  -9  -8    0.56    1.13
  -2  -9  -7    3.10    0.32
  -1  -9  -7   28.29    1.18
   0  -9  -7    4.60    0.25
   1  -9  -7    0.41    0.15
   2  -9  -7    0.50    0.24
   3  -9  -7    2.08    0.15
   4  -9  -7    6.16    1.23
   5  -9  -7   13.46    0.62
   6  -9  -7    1.99    0.37
  -3  -9  -6    0.48    2.05
  -2  -9  -6    0.00    8.81
  -1  -9  -6    1.51    0.26
   0  -9  -6    9.81    0.36
   1  -9  -6    0.04    0.07
   2  -9  -6   53.92    1.25
   3  -9  -6    6.75    0.50
   4  -9  -6    6.98    0.31
   5  -9  -6    0.00    0.31
   6  -9  -6    6.49    0.38
  -4  -9  -5    1.47    0.36
  -3  -9  -5    2.89    1.10
  -2  -9  -5    0.18    0.14
  -1  -9  -5    8.13    0.60
   0  -9  -5    1.55    0.10
   1  -9  -5   34.43    0.86
   2  -9  -5    0.37    0.08
   3  -9  -5    6.90    0.21
   4  -9  -5   21.75    0.93
   5  -9  -5    3.78    0.26
   6  -9  -5    0.54    0.28
   7  -9  -5   12.47    0.61
  -5  -9  -4    0.70    0.33
  -4  -9  -4    2.63    1.20
  -3  -9  -4    0.02    0.25
  -2  -9  -4    8.97    0.39
  -1  -9  -4    0.10    0.06
   0  -9  -4   11.03    0.53
   1  -9  -4    3.55    0.13
   2  -9  -4  181.48    4.02
   3  -9  -4    2.14    0.10
   4  -9  -4    7.52    0.33
   5  -9  -4    0.92    0.35
   6  -9  -4    3.96    0.37
   7  -9  -4    0.43    0.24
  -5  -9  -3    0.78    2.26
  -4  -9  -3    2.53    0.36
  -3  -9  -3    6.65    0.40
  -2  -9  -3    0.70    0.14
  -1  -9  -3   21.81    1.07
   0  -9  -3   17.15    0.40
   1  -9  -3    2.10    0.16
   2  -9  -3    0.12    0.05
   3  -9  -3   13.30    0.40
   4  -9  -3    6.62    0.25
   5  -9  -3    0.69    0.13
   6  -9  -3    0.11    0.20
   7  -9  -3   10.46    0.46
  -6  -9  -2    0.05    0.36
  -5  -9  -2    0.63    1.40
  -4  -9  -2    1.56    0.19
  -3  -9  -2    1.89    0.14
  -2  -9  -2   10.07    0.80
  -1  -9  -2    0.22    0.05
   0  -9  -2   97.50    6.02
   1  -9  -2   21.73    0.51
   2  -9  -2   25.24    0.65
   3  -9  -2    5.49    0.19
   4  -9  -2   21.68    0.60
   5  -9  -2    2.54    0.15
   6  -9  -2    3.54    2.19
   7  -9  -2    0.27    0.19
  -6  -9  -1    0.78    0.35
  -5  -9  -1    0.41    0.18
  -4  -9  -1    0.86    0.13
  -3  -9  -1   34.78    1.12
  -2  -9  -1    0.80    0.07
  -1  -9  -1   31.85    1.22
   0  -9  -1   11.63    0.30
   1  -9  -1  224.42    6.07
   2  -9  -1    0.12    0.03
   3  -9  -1    0.04    0.04
   4  -9  -1    2.26    0.11
   5  -9  -1    0.00    0.06
   6  -9  -1    0.00    3.22
   7  -9  -1    5.00    0.34
  -6  -9   0    0.40    0.20
  -5  -9   0    2.41    0.16
  -4  -9   0    5.59    0.22
  -3  -9   0    4.67    0.17
  -2  -9   0   10.14    0.67
  -1  -9   0    7.99    0.19
   0  -9   0    4.96    0.49
   1  -9   0    7.01    0.18
   2  -9   0    3.93    0.35
   3  -9   0    4.33    0.18
   4  -9   0    5.35    0.23
   5  -9   0    2.15    0.18
   6  -9   0    0.42    0.12
  -7  -9   1    5.33    0.25
  -6  -9   1    0.81    0.48
  -5  -9   1    0.07    0.18
  -4  -9   1    1.97    0.12
  -3  -9   1    0.08    0.05
  -2  -9   1    0.18    0.04
  -1  -9   1  190.17    6.26
   0  -9   1   10.17    0.23
   1  -9   1   18.86    0.85
   2  -9   1    0.64    0.05
   3  -9   1   24.72    0.90
   4  -9   1    0.64    0.10
   5  -9   1    0.31    0.30
   6  -9   1    0.33    0.12
  -7  -9   2    0.21    0.17
  -6  -9   2    0.29    0.08
  -5  -9   2    3.68    1.49
  -4  -9   2   23.88    0.83
  -3  -9   2    6.39    0.21
  -2  -9   2   26.86    0.59
  -1  -9   2   19.98    0.51
   0  -9   2   83.92    4.47
   1  -9   2    0.24    0.04
   2  -9   2    0.00    0.09
   3  -9   2    1.84    0.14
   4  -9   2    0.59    0.18
   5  -9   2    0.25    0.32
   6  -9   2    1.45    0.19
  -7  -9   3   10.75    1.72
  -6  -9   3    2.05    1.24
  -5  -9   3    0.76    0.28
  -4  -9   3    6.27    0.47
  -3  -9   3   14.73    0.50
  -2  -9   3    0.25    0.10
  -1  -9   3    6.38    0.59
   0  -9   3   15.34    0.39
   1  -9   3    1.66    0.64
   2  -9   3    1.00    0.08
   3  -9   3    6.06    0.37
   4  -9   3    3.13    0.19
   5  -9   3    0.13    0.11
  -7  -9   4   31.73   16.15
  -6  -9   4    0.11    3.73
  -5  -9   4    4.96    1.45
  -4  -9   4    8.06    0.34
  -3  -9   4    2.28    0.15
  -2  -9   4  186.35    4.66
  -1  -9   4    3.03    0.16
   0  -9   4    8.87    0.66
   1  -9   4    0.01    0.05
   2  -9   4    8.12    0.38
   3  -9   4    0.07    0.07
   4  -9   4    1.17    0.25
   5  -9   4    0.00    0.14
  -7  -9   5   10.16    0.61
  -6  -9   5    2.20    0.62
  -5  -9   5    3.10    0.29
  -4  -9   5   19.51    1.19
  -3  -9   5    8.06    0.41
  -2  -9   5    0.40    0.13
  -1  -9   5   33.17    1.16
   0  -9   5    1.41    0.09
   1  -9   5    8.11    0.50
   2  -9   5    0.20    0.12
   3  -9   5    0.00    1.92
   4  -9   5    1.24    0.54
  -6  -9   6    6.36    0.43
  -5  -9   6    2.41    0.59
  -4  -9   6    7.59    0.41
  -3  -9   6    9.38    0.78
  -2  -9   6   51.42    1.54
  -1  -9   6    0.98    0.44
   0  -9   6    9.25    0.37
   1  -9   6    1.51    0.11
   2  -9   6    0.58    0.48
   3  -9   6    0.46    0.12
  -6  -9   7    2.49    0.88
  -5  -9   7   14.16    0.70
  -4  -9   7    7.87    3.71
  -3  -9   7    2.05    0.42
  -2  -9   7    2.00    0.38
  -1  -9   7    0.45    0.08
   0  -9   7    3.39    0.18
   1  -9   7   24.29    0.89
   2  -9   7    2.64    0.17
  -5  -9   8    0.11    0.67
  -4  -9   8    5.22    0.67
  -3  -9   8    0.00    2.26
  -2  -9   8    5.20    0.62
  -1  -9   8    2.87    0.34
   0  -9   8    7.26    0.31
  -3  -9   9    3.11    0.68
  -2  -9   9    3.36    0.40
   0 -10  -8    9.29    0.50
   1 -10  -8   10.05    0.66
   2 -10  -8    5.62    0.36
   3 -10  -8    0.46    0.12
   4 -10  -8    0.01    0.12
   5 -10  -8    3.44    0.51
  -2 -10  -7   25.22    1.54
  -1 -10  -7    0.76    0.22
   0 -10  -7    7.58    0.52
   1 -10  -7    1.60    0.28
   2 -10  -7   12.76    0.58
   3 -10  -7    5.40    0.44
   4 -10  -7   22.03    0.99
   5 -10  -7    3.78    0.26
   6 -10  -7    0.00    3.51
  -3 -10  -6    8.82    2.59
  -2 -10  -6    4.69    3.49
  -1 -10  -6   19.61    1.06
   0 -10  -6    9.51    2.27
   1 -10  -6    7.26    0.29
   2 -10  -6    3.20    0.25
   3 -10  -6   31.12    1.27
   4 -10  -6    4.09    0.24
   5 -10  -6   19.29    0.84
   6 -10  -6    0.61    0.20
  -4 -10  -5    8.59    0.68
  -3 -10  -5    3.06    7.48
  -2 -10  -5    6.64    0.36
  -1 -10  -5    1.50    0.31
   0 -10  -5   16.19    0.56
   1 -10  -5    4.95    0.24
   2 -10  -5  111.70    3.41
   3 -10  -5    6.19    0.38
   4 -10  -5   48.28    1.59
   5 -10  -5   20.41    0.91
   6 -10  -5   16.00    0.74
   7 -10  -5    0.97    0.20
  -4 -10  -4    0.00    1.25
  -3 -10  -4    1.60    0.35
  -2 -10  -4    0.10    0.08
  -1 -10  -4   38.20    1.04
   0 -10  -4   37.48    0.95
   1 -10  -4   81.70    2.44
   2 -10  -4    5.54    0.23
   3 -10  -4   50.97    1.39
   4 -10  -4    0.91    0.20
   5 -10  -4    8.55    0.43
   6 -10  -4    1.28    0.17
   7 -10  -4   16.98    0.80
  -5 -10  -3    0.16    2.40
  -4 -10  -3   15.37    0.98
  -3 -10  -3    0.08    0.91
  -2 -10  -3   33.72    0.86
  -1 -10  -3    0.11    0.06
   0 -10  -3  212.85    4.56
   1 -10  -3    1.04    0.11
   2 -10  -3   59.66    1.46
   3 -10  -3    0.07    0.08
   4 -10  -3   14.34    0.48
   5 -10  -3    9.83    0.51
   6 -10  -3   12.39    0.45
   7 -10  -3    2.01    0.17
  -6 -10  -2    0.34    2.31
  -5 -10  -2   18.20    0.92
  -4 -10  -2    6.30    0.43
  -3 -10  -2   47.94    1.51
  -2 -10  -2   24.82    0.72
  -1 -10  -2  253.04    5.37
   0 -10  -2  100.48    2.56
   1 -10  -2   11.04    0.34
   2 -10  -2    1.73    0.09
   3 -10  -2    5.61    0.21
   4 -10  -2    4.73    0.20
   5 -10  -2   10.12    0.34
   6 -10  -2    0.15    0.09
   7 -10  -2    9.25    0.42
  -6 -10  -1    3.51    6.65
  -5 -10  -1    3.52    1.61
  -4 -10  -1   85.59    3.08
  -3 -10  -1   31.68    1.52
  -2 -10  -1  177.24    3.85
  -1 -10  -1    0.32    0.05
   0 -10  -1   88.33    2.02
   1 -10  -1    6.53    0.18
   2 -10  -1    5.95    0.22
   3 -10  -1    1.43    0.23
   4 -10  -1   59.34    1.72
   5 -10  -1    1.62    0.13
   6 -10  -1    8.08    0.37
   7 -10  -1    0.40    0.12
  -6 -10   0    2.09    0.67
  -5 -10   0   26.68    0.76
  -4 -10   0    0.00    1.05
  -3 -10   0  115.56    2.63
  -2 -10   0   27.95    1.22
  -1 -10   0   12.10    0.28
   0 -10   0   64.21    1.28
   1 -10   0   10.18    0.34
   2 -10   0   27.82    0.84
   3 -10   0   92.07    2.66
   4 -10   0    0.86    0.27
   5 -10   0   26.08    1.27
   6 -10   0    2.80    2.46
  -7 -10   1    0.25    0.10
  -6 -10   1    9.44    0.47
  -5 -10   1    0.86    0.42
  -4 -10   1   64.59    1.54
  -3 -10   1    1.98    0.17
  -2 -10   1    7.10    0.23
  -1 -10   1    6.83    0.19
   0 -10   1   78.00    1.76
   1 -10   1    0.28    0.03
   2 -10   1  136.62    3.79
   3 -10   1   28.89    1.41
   4 -10   1   80.83    2.82
   5 -10   1    2.08    0.28
   6 -10   1   11.31    0.64
  -7 -10   2    9.86    0.48
  -6 -10   2    0.15    0.20
  -5 -10   2   10.47    0.42
  -4 -10   2    5.28    0.28
  -3 -10   2    6.36    0.23
  -2 -10   2    1.84    0.10
  -1 -10   2   10.74    0.31
   0 -10   2   83.38    2.09
   1 -10   2  184.38    5.06
   2 -10   2   18.57    0.56
   3 -10   2   43.31    1.25
   4 -10   2    5.09    0.82
   5 -10   2   20.01    1.05
   6 -10   2    0.00    0.33
  -7 -10   3    1.99    0.61
  -6 -10   3   15.16    1.16
  -5 -10   3    9.34    0.84
  -4 -10   3   15.37    0.57
  -3 -10   3    0.85    0.28
  -2 -10   3   64.14    1.55
  -1 -10   3    1.18    0.07
   0 -10   3  184.92    4.34
   1 -10   3    0.07    0.04
   2 -10   3   24.76    0.92
   3 -10   3    2.46    0.16
   4 -10   3   18.72    0.74
   5 -10   3    5.77    0.50
  -7 -10   4   37.52    7.30
  -6 -10   4    1.55    0.62
  -5 -10   4    8.54    0.59
  -4 -10   4    0.90    0.15
  -3 -10   4   58.41    1.48
  -2 -10   4    6.00    1.00
  -1 -10   4   75.22    2.01
   0 -10   4   32.68    1.12
   1 -10   4   31.92    0.98
   2 -10   4    0.01    0.06
   3 -10   4    2.10    0.14
   4 -10   4    1.20    0.34
  -7 -10   5    1.12    0.23
  -6 -10   5   14.78    0.74
  -5 -10   5   21.35    0.97
  -4 -10   5   54.56    2.00
  -3 -10   5    9.38    0.81
  -2 -10   5  113.29    2.98
  -1 -10   5    4.93    0.28
   0 -10   5   13.84    0.69
   1 -10   5    1.92    0.12
   2 -10   5    5.45    0.36
   3 -10   5    0.73    0.54
   4 -10   5    7.58    0.46
  -6 -10   6    0.84    0.18
  -5 -10   6   21.22    1.27
  -3 -10   6   34.30    1.49
  -2 -10   6    5.09    1.32
  -1 -10   6    6.62    0.44
   0 -10   6   11.57    0.45
   1 -10   6   17.43    0.74
   2 -10   6    2.11    0.15
   3 -10   6    8.26    0.47
  -6 -10   7   11.41    0.73
  -5 -10   7    3.61    0.27
  -4 -10   7   22.00    1.51
  -3 -10   7    6.79    0.97
  -2 -10   7   16.85    1.37
  -1 -10   7    3.21    0.22
   0 -10   7    7.64    0.47
   1 -10   7    0.66    0.10
   2 -10   7   23.48    1.04
  -5 -10   8    5.41    0.38
  -4 -10   8    0.54    0.48
  -3 -10   8    0.49    0.49
  -2 -10   8    3.37    1.35
  -1 -10   8    9.20    0.64
   0 -10   8    9.48    0.39
   0 -11  -8    1.95    0.28
   1 -11  -8   10.09    0.71
   2 -11  -8    2.30    0.37
   3 -11  -8   12.79    0.60
   4 -11  -8    1.25    0.90
   5 -11  -8    4.00    0.39
  -2 -11  -7    6.83    0.52
  -1 -11  -7    0.82    0.18
   0 -11  -7    1.70    0.24
   1 -11  -7    4.74    0.28
   2 -11  -7    4.67    0.22
   3 -11  -7    8.63    0.93
   4 -11  -7    8.57    0.58
   5 -11  -7    0.42    0.31
   6 -11  -7   20.90    0.96
  -3 -11  -6    8.45    6.40
  -2 -11  -6    3.82    0.35
  -1 -11  -6    1.10    0.20
   0 -11  -6    1.12    0.14
   1 -11  -6    0.72    0.11
   2 -11  -6    6.55    0.36
   3 -11  -6   49.05    1.39
   4 -11  -6    0.00    0.19
   5 -11  -6    3.93    0.27
   6 -11  -6    1.04    0.40
  -4 -11  -5   10.13    2.57
  -3 -11  -5    0.02    0.30
  -2 -11  -5    8.23    0.54
  -1 -11  -5    0.13    0.12
   0 -11  -5    2.19    0.13
   1 -11  -5   12.32    0.36
   2 -11  -5    5.44    0.25
   3 -11  -5    5.19    0.27
   4 -11  -5   14.96    0.60
   5 -11  -5    0.00    3.36
   6 -11  -5    8.46    0.45
   7 -11  -5    1.27    0.53
  -4 -11  -4    0.43    0.31
  -3 -11  -4    0.60    1.40
  -2 -11  -4    0.69    0.09
  -1 -11  -4   10.92    0.42
   0 -11  -4    2.91    0.12
   1 -11  -4    5.63    0.22
   2 -11  -4    3.58    0.15
   3 -11  -4   19.52    0.52
   4 -11  -4    3.97    0.21
   5 -11  -4    0.15    0.12
   6 -11  -4    2.55    0.27
   7 -11  -4    0.92    0.19
  -5 -11  -3    2.55    0.41
  -4 -11  -3    6.47    1.92
  -3 -11  -3    3.98    0.23
  -2 -11  -3   18.24    0.55
  -1 -11  -3    0.94    0.14
   0 -11  -3   47.12    1.34
   1 -11  -3   28.84    0.72
   2 -11  -3    4.17    0.12
   3 -11  -3   13.01    0.36
   4 -11  -3    0.54    0.12
   5 -11  -3   10.34    0.60
   6 -11  -3    5.25    0.33
   7 -11  -3    0.00    0.30
  -5 -11  -2    1.41    0.35
  -4 -11  -2    1.68    0.31
  -3 -11  -2    1.80    0.26
  -2 -11  -2    3.05    0.13
  -1 -11  -2   19.92    0.78
   0 -11  -2    2.16    0.09
   1 -11  -2   12.13    0.38
   2 -11  -2    2.30    0.09
   3 -11  -2    1.12    0.08
   4 -11  -2    1.64    0.14
   5 -11  -2    0.02    0.08
   6 -11  -2    0.12    0.15
   7 -11  -2    0.22    0.11
  -6 -11  -1    0.77    0.38
  -5 -11  -1    1.10    0.34
  -4 -11  -1    1.53    0.17
  -3 -11  -1    0.49    0.09
  -2 -11  -1   35.76    1.45
  -1 -11  -1    5.75    0.16
   0 -11  -1   10.29    0.49
   1 -11  -1   17.78    0.41
   2 -11  -1    1.02    1.04
   3 -11  -1    0.77    0.05
   4 -11  -1    2.33    0.11
   5 -11  -1    0.76    0.19
   6 -11  -1    3.91    0.23
  -6 -11   0    0.00    0.75
  -5 -11   0    0.03    0.09
  -4 -11   0    8.62    0.30
  -3 -11   0   22.53    0.64
  -2 -11   0    7.78    0.27
  -1 -11   0   18.88    0.79
   0 -11   0    0.19    0.03
   1 -11   0   15.87    0.66
   2 -11   0    6.16    0.19
   3 -11   0   13.06    0.42
   4 -11   0    8.40    0.30
   5 -11   0    0.00    0.10
   6 -11   0    1.62    2.59
  -6 -11   1    4.39    0.31
  -5 -11   1    0.67    0.12
  -4 -11   1    2.12    0.13
  -3 -11   1    0.97    0.13
  -2 -11   1    0.48    0.16
  -1 -11   1   17.95    0.42
   0 -11   1    3.70    0.49
   1 -11   1    4.53    0.14
   2 -11   1    0.32    0.08
   3 -11   1    0.34    0.06
   4 -11   1    1.68    0.11
   5 -11   1    0.81    0.13
   6 -11   1    0.58    0.14
  -7 -11   2    0.51    0.10
  -6 -11   2    0.00    0.39
  -5 -11   2    0.05    0.17
  -4 -11   2    1.90    0.16
  -3 -11   2    1.06    0.09
  -2 -11   2    2.10    0.09
  -1 -11   2   10.74    0.42
   0 -11   2    1.63    0.07
   1 -11   2    2.09    0.30
   2 -11   2    2.10    0.10
   3 -11   2    0.87    1.07
   4 -11   2    1.85    0.14
   5 -11   2    0.51    0.13
  -7 -11   3    0.57    3.87
  -6 -11   3    5.66    0.38
  -5 -11   3    9.43    0.49
  -4 -11   3    0.40    0.15
  -3 -11   3   13.09    0.40
  -2 -11   3    4.17    0.16
  -1 -11   3   25.30    0.62
   0 -11   3   28.90    0.81
   1 -11   3    0.54    0.05
   2 -11   3   14.40    0.75
   3 -11   3    4.13    0.21
   4 -11   3    0.00    0.27
   5 -11   3    1.99    0.21
  -7 -11   4    5.53    8.33
  -6 -11   4    1.84    1.16
  -5 -11   4    0.00    0.33
  -4 -11   4    3.58    0.27
  -3 -11   4   20.31    0.64
  -2 -11   4    3.24    0.21
  -1 -11   4    5.19    0.27
   0 -11   4    3.29    0.15
   1 -11   4    9.07    0.36
   2 -11   4    0.51    0.08
   3 -11   4    1.65    0.21
   4 -11   4    1.36    0.17
  -7 -11   5    0.21    0.73
  -6 -11   5    7.53    0.46
  -5 -11   5    2.07    0.54
  -4 -11   5   16.22    0.74
  -3 -11   5   11.42    0.75
  -2 -11   5    4.57    0.35
  -1 -11   5   12.61    0.43
   0 -11   5    1.43    0.13
   1 -11   5    0.09    0.07
   2 -11   5    7.34    0.63
   3 -11   5    1.11    0.17
   4 -11   5    0.00    2.60
  -6 -11   6    0.24    0.36
  -5 -11   6    3.66    0.28
  -4 -11   6    0.83    0.18
  -3 -11   6   50.85    1.99
  -2 -11   6    9.88    1.42
  -1 -11   6    0.50    0.23
   0 -11   6    0.97    0.11
   1 -11   6    0.71    0.18
   2 -11   6    3.45    0.19
   3 -11   6    1.05    0.62
  -6 -11   7   23.41    1.11
  -5 -11   7    0.93    0.33
  -4 -11   7    6.53    0.80
  -3 -11   7   10.84    4.05
  -2 -11   7    5.01    1.37
  -1 -11   7    4.01    0.25
   0 -11   7    4.95    0.61
   1 -11   7    0.81    0.13
   2 -11   7    5.95    0.28
  -5 -11   8    2.26    0.66
  -4 -11   8    1.26    2.96
  -3 -11   8   11.58    1.69
  -2 -11   8    1.03    1.92
  -1 -11   8    8.44    0.46
   0 -11   8    2.77    1.63
   0 -12  -8    4.25    0.38
   1 -12  -8    2.88    0.51
   2 -12  -8    4.25    0.38
   3 -12  -8    3.84    0.30
   4 -12  -8    5.95    0.53
  -1 -12  -7   32.44    1.63
   0 -12  -7    1.12    0.38
   1 -12  -7   14.48    0.82
   2 -12  -7    0.00    0.37
   3 -12  -7    8.43    0.56
   4 -12  -7    0.58    0.17
   5 -12  -7    0.68    3.31
  -2 -12  -6   10.48    0.68
  -1 -12  -6    0.70    0.20
   0 -12  -6    0.57    0.14
   1 -12  -6    9.36    0.42
   2 -12  -6   14.33    0.78
   3 -12  -6    0.77    0.29
   4 -12  -6   32.42    1.38
   5 -12  -6   11.41    0.55
   6 -12  -6   18.76    1.08
  -3 -12  -5   14.65    0.99
  -2 -12  -5    3.60    0.45
  -1 -12  -5   35.72    1.62
   0 -12  -5    0.08    0.12
   1 -12  -5   56.40    1.68
   2 -12  -5    0.40    0.12
   3 -12  -5   50.39    1.38
   4 -12  -5    5.43    0.28
   5 -12  -5    1.14    2.22
   6 -12  -5    0.04    0.15
  -4 -12  -4   22.22    1.31
  -3 -12  -4    8.12    3.57
  -2 -12  -4   13.24    0.39
  -1 -12  -4   12.10    0.41
   0 -12  -4   19.99    0.53
   1 -12  -4   39.89    1.09
   2 -12  -4   48.67    1.35
   3 -12  -4   19.46    0.60
   4 -12  -4   44.10    1.38
   5 -12  -4    1.79    0.18
   6 -12  -4   15.34    0.76
   7 -12  -4    0.00    0.16
  -5 -12  -3    0.48    5.50
  -4 -12  -3    3.47    2.00
  -3 -12  -3   11.59    0.47
  -2 -12  -3   18.38    0.77
  -1 -12  -3  185.12    4.02
   0 -12  -3    1.26    0.09
   1 -12  -3  145.88    3.43
   2 -12  -3    0.67    0.09
   3 -12  -3   31.69    0.89
   4 -12  -3   66.15    2.27
   5 -12  -3    1.56    1.88
   6 -12  -3    0.80    0.16
   7 -12  -3    6.35    0.53
  -5 -12  -2    1.20    0.78
  -4 -12  -2   21.22    1.21
  -3 -12  -2    0.55    1.08
  -2 -12  -2   55.43    1.34
  -1 -12  -2   64.32    1.54
   0 -12  -2   42.99    1.03
   1 -12  -2   35.93    1.08
   2 -12  -2    3.50    0.12
   3 -12  -2    5.74    0.22
   4 -12  -2   81.48    2.49
   5 -12  -2    8.20    0.57
   6 -12  -2   28.61    0.95
  -6 -12  -1    2.45    2.45
  -5 -12  -1    4.61    0.49
  -4 -12  -1    0.38    0.39
  -3 -12  -1   28.38    0.87
  -2 -12  -1    2.26    0.13
  -1 -12  -1  202.45    4.10
   0 -12  -1    4.43    0.17
   1 -12  -1   48.88    1.08
   2 -12  -1    5.98    0.28
   3 -12  -1   28.31    0.71
   4 -12  -1   44.18    1.29
   5 -12  -1   17.07    0.68
   6 -12  -1    8.55    0.39
  -6 -12   0   19.31    0.74
  -5 -12   0    3.86    0.28
  -4 -12   0   82.29    1.93
  -3 -12   0    6.17    0.33
  -2 -12   0   17.61    0.47
  -1 -12   0   22.74    0.72
   0 -12   0    0.64    0.04
   1 -12   0   21.11    0.76
   2 -12   0   13.97    0.40
   3 -12   0    5.32    0.19
   4 -12   0   73.06    2.14
   5 -12   0    1.24    2.66
   6 -12   0   18.71    0.75
  -6 -12   1   10.34    0.50
  -5 -12   1   17.45    0.65
  -4 -12   1   41.15    1.67
  -3 -12   1   32.33    0.83
  -2 -12   1    6.23    0.27
  -1 -12   1   51.63    1.04
   0 -12   1    4.36    0.17
   1 -12   1  146.14    3.29
   2 -12   1    1.53    0.16
   3 -12   1   24.95    0.93
   4 -12   1    1.04    0.31
   5 -12   1    4.45    2.14
   6 -12   1    0.74    2.82
  -6 -12   2   29.34    1.03
  -5 -12   2    9.33    0.35
  -4 -12   2   87.99    2.12
  -3 -12   2    5.63    0.27
  -2 -12   2    3.53    0.14
  -1 -12   2   38.74    1.66
   0 -12   2   35.35    0.76
   1 -12   2   52.95    1.35
   2 -12   2   39.96    1.16
   3 -12   2    2.11    0.35
   4 -12   2   17.72    0.99
   5 -12   2    0.33    0.16
  -7 -12   3    7.20    0.94
  -6 -12   3    0.79    0.13
  -5 -12   3    3.05    0.26
  -4 -12   3   64.98    2.05
  -3 -12   3   36.35    1.03
  -2 -12   3    0.73    0.08
  -1 -12   3  136.41    3.51
   0 -12   3    1.47    0.08
   1 -12   3  142.51    3.53
   2 -12   3    6.51    5.69
   3 -12   3    9.69    0.55
   4 -12   3    0.00    0.41
   5 -12   3    3.65    0.30
  -7 -12   4    0.00    0.63
  -6 -12   4   15.79    0.88
  -5 -12   4    0.98    0.24
  -4 -12   4   49.22    1.27
  -3 -12   4   18.33    1.41
  -2 -12   4   50.08    1.30
  -1 -12   4   38.14    1.24
   0 -12   4   20.60    0.74
   1 -12   4   10.01    0.39
   2 -12   4   10.26    0.40
   3 -12   4    2.69    0.23
   4 -12   4   25.31    1.33
  -6 -12   5    0.03    0.15
  -5 -12   5    2.28    0.33
  -4 -12   5    6.14    0.43
  -3 -12   5   54.85    1.78
  -2 -12   5    0.05    0.42
  -1 -12   5   52.44    1.56
   0 -12   5    0.15    0.07
   1 -12   5   29.94    1.01
   2 -12   5    4.29    0.21
   3 -12   5   14.45    0.57
  -6 -12   6   22.00    1.21
  -5 -12   6   11.92    0.62
  -4 -12   6   34.96    2.20
  -3 -12   6    3.44    0.41
  -2 -12   6   11.84    0.74
  -1 -12   6    9.35    0.48
   0 -12   6    0.00    0.16
   1 -12   6    0.40    0.08
   2 -12   6    8.45    0.36
  -5 -12   7    1.30    7.56
  -4 -12   7    0.80    0.46
  -3 -12   7    5.89    0.74
  -2 -12   7    1.37    0.45
  -1 -12   7   10.97    0.61
   0 -12   7    0.80    0.12
   1 -12   7   25.63    1.28
  -4 -12   8   18.11    3.16
  -3 -12   8    3.20    0.60
  -2 -12   8    2.78    0.67
  -1 -12   8    2.77    0.20
   0 -12   8    2.78    0.33
   1 -13  -8    1.15    0.59
   2 -13  -8    1.81    0.21
   3 -13  -8    2.51    0.41
   4 -13  -8    0.59    0.41
  -1 -13  -7    0.72    0.21
   0 -13  -7    3.53    0.61
   1 -13  -7   17.70    0.98
   2 -13  -7    5.52    0.34
   3 -13  -7   24.04    0.75
   4 -13  -7    3.82    1.11
   5 -13  -7   21.44    0.94
  -2 -13  -6   24.67    1.42
  -1 -13  -6    5.92    0.46
   0 -13  -6    1.88    0.24
   1 -13  -6    0.25    0.18
   2 -13  -6    2.33    0.16
   3 -13  -6    0.00    0.13
   4 -13  -6    3.78    0.23
   5 -13  -6    0.74    0.62
   6 -13  -6    5.25    0.36
  -2 -13  -5   18.41    0.68
  -1 -13  -5    1.04    0.20
   0 -13  -5    7.52    0.28
   1 -13  -5   14.55    0.59
   2 -13  -5    0.23    0.18
   3 -13  -5   41.56    0.96
   4 -13  -5    1.60    0.53
   5 -13  -5   18.44    1.10
   6 -13  -5    0.06    0.44
  -4 -13  -4    4.73    1.64
  -3 -13  -4    0.00    0.30
  -2 -13  -4   46.01    1.49
  -1 -13  -4    0.08    0.07
   0 -13  -4    1.73    0.12
   1 -13  -4    0.24    0.09
   2 -13  -4    0.73    0.08
   3 -13  -4    1.26    0.17
   4 -13  -4    3.16    0.16
   5 -13  -4    0.04    2.78
   6 -13  -4    4.47    0.31
  -5 -13  -3    7.81    5.92
  -4 -13  -3    0.47    1.84
  -3 -13  -3   10.92    1.29
  -2 -13  -3   12.05    0.36
  -1 -13  -3    1.55    0.12
   0 -13  -3    9.80    0.26
   1 -13  -3   11.67    0.41
   2 -13  -3    0.05    0.05
   3 -13  -3   22.10    0.53
   4 -13  -3   28.66    0.92
   5 -13  -3    4.69    0.40
   6 -13  -3    0.40    0.25
  -5 -13  -2    2.07    0.41
  -4 -13  -2    0.45    3.28
  -3 -13  -2   30.78    1.02
  -2 -13  -2   26.38    0.75
  -1 -13  -2    0.39    0.06
   0 -13  -2    2.35    0.17
   1 -13  -2    4.78    0.16
   2 -13  -2    4.90    0.16
   3 -13  -2    0.31    0.13
   4 -13  -2   12.74    0.41
   5 -13  -2    0.16    2.69
   6 -13  -2    7.55    0.31
  -6 -13  -1    0.90    2.00
  -5 -13  -1    0.25    0.31
  -4 -13  -1    1.33    0.14
  -3 -13  -1   53.16    1.54
  -2 -13  -1    0.17    0.06
  -1 -13  -1    1.91    0.21
   0 -13  -1    2.64    0.10
   1 -13  -1    3.31    0.13
   2 -13  -1    4.44    0.16
   3 -13  -1   35.74    0.97
   4 -13  -1    5.98    0.29
   5 -13  -1    4.45    0.23
   6 -13  -1    1.53    0.17
  -6 -13   0    2.87    0.28
  -5 -13   0    0.02    0.44
  -4 -13   0    2.85    0.20
  -3 -13   0   33.28    0.95
  -2 -13   0    7.00    0.23
  -1 -13   0    9.69    0.25
   0 -13   0    0.22    0.05
   1 -13   0    8.09    0.25
   2 -13   0    6.21    0.20
   3 -13   0   25.44    0.79
   4 -13   0    2.55    0.13
   5 -13   0    1.29    2.59
   6 -13   0    2.08    0.17
  -6 -13   1    1.17    1.86
  -5 -13   1    5.01    0.23
  -4 -13   1    6.67    0.33
  -3 -13   1   45.68    1.26
  -2 -13   1    5.03    0.18
  -1 -13   1    3.75    0.12
   0 -13   1    2.84    0.09
   1 -13   1    0.19    0.08
   2 -13   1    0.28    0.05
   3 -13   1   41.15    1.21
   4 -13   1    1.25    0.27
   5 -13   1    0.28    0.12
   6 -13   1    1.80    0.32
  -6 -13   2    7.73    0.43
  -5 -13   2    2.06    0.19
  -4 -13   2   12.62    0.38
  -3 -13   2    0.53    0.07
  -2 -13   2    5.01    0.21
  -1 -13   2    4.15    0.14
   0 -13   2    1.22    0.12
   1 -13   2    0.26    0.04
   2 -13   2   18.70    0.79
   3 -13   2   23.07    0.86
   4 -13   2    4.34    0.28
   5 -13   2    1.77    0.26
  -6 -13   3    0.35    0.12
  -5 -13   3    6.04    0.30
  -4 -13   3   29.05    1.27
  -3 -13   3   23.82    0.74
  -2 -13   3    0.07    0.06
  -1 -13   3   11.93    0.40
   0 -13   3    8.29    0.22
   1 -13   3    1.00    0.08
   2 -13   3   10.46    0.41
   3 -13   3    5.98    2.60
   4 -13   3    0.21    0.09
   5 -13   3    1.55    0.19
  -6 -13   4    3.58    0.28
  -5 -13   4    3.82    0.27
  -4 -13   4    3.51    0.16
  -3 -13   4    0.77    0.53
  -2 -13   4    1.36    0.12
  -1 -13   4    0.21    0.05
   0 -13   4    2.30    0.24
   1 -13   4    0.05    0.05
   2 -13   4   29.17    1.37
   3 -13   4    0.06    0.08
   4 -13   4    3.77    0.31
  -6 -13   5    0.60    0.37
  -5 -13   5   17.95    1.07
  -4 -13   5    1.13    2.46
  -3 -13   5   42.86    1.33
  -2 -13   5    0.00    0.89
  -1 -13   5   12.79    0.46
   0 -13   5    6.46    0.32
   1 -13   5    0.00    0.26
   2 -13   5   13.62    0.54
   3 -13   5    0.00    0.29
  -6 -13   6    5.59    0.38
  -5 -13   6   10.50    2.59
  -4 -13   6    7.27    6.45
  -3 -13   6    0.96    0.53
  -2 -13   6    1.90    0.56
  -1 -13   6    0.36    0.09
   0 -13   6    1.28    0.17
   1 -13   6    4.76    0.22
   2 -13   6   20.04    0.85
  -5 -13   7    6.30    6.04
  -4 -13   7    2.44    3.65
  -3 -13   7   24.85    1.37
  -2 -13   7    6.10    1.30
  -1 -13   7   17.10    0.93
   0 -13   7    3.48    0.25
   1 -13   7    0.64    0.46
  -4 -13   8    6.05    8.74
  -3 -13   8    0.09    3.70
  -2 -13   8    2.16    0.65
  -1 -13   8    0.00    2.28
   1 -14  -8   13.07    0.71
   2 -14  -8    2.32    0.22
   3 -14  -8    0.00    6.50
   4 -14  -8    6.63    0.40
  -1 -14  -7   21.65    0.96
   0 -14  -7   16.72    1.06
   1 -14  -7    6.39    0.46
   2 -14  -7   12.49    0.72
   3 -14  -7    3.89    0.28
   4 -14  -7    6.95    1.87
   5 -14  -7    0.07    0.42
  -2 -14  -6    3.70    5.52
  -1 -14  -6    8.07    0.56
   0 -14  -6    0.00    0.21
   1 -14  -6   13.09    0.78
   2 -14  -6    1.78    0.23
   3 -14  -6   29.56    1.68
   4 -14  -6    8.26    0.44
   5 -14  -6   19.12    1.14
   6 -14  -6    1.80    0.21
  -3 -14  -5    8.50   14.05
  -2 -14  -5   39.11    1.24
  -1 -14  -5   23.51    1.29
   0 -14  -5   20.60    0.63
   1 -14  -5    5.57    0.38
   2 -14  -5   23.16    0.79
   3 -14  -5    1.51    0.13
   4 -14  -5    8.88    0.96
   5 -14  -5    6.41    0.37
   6 -14  -5    6.66    0.50
  -4 -14  -4    6.31    1.44
  -3 -14  -4   11.23    0.67
  -2 -14  -4    8.42    0.76
  -1 -14  -4   17.21    0.44
   0 -14  -4    0.08    0.12
   1 -14  -4   19.39    0.52
   2 -14  -4    0.15    0.19
   3 -14  -4   29.22    0.83
   4 -14  -4    4.10    0.25
   5 -14  -4   17.43    0.89
   6 -14  -4   16.02    0.74
  -4 -14  -3   18.04    1.12
  -3 -14  -3    2.17    0.69
  -2 -14  -3   34.81    0.89
  -1 -14  -3   20.06    0.71
   0 -14  -3   45.89    1.02
   1 -14  -3    6.87    0.24
   2 -14  -3   22.59    0.51
   3 -14  -3    1.43    0.13
   4 -14  -3   11.05    0.40
   5 -14  -3    0.96    0.16
   6 -14  -3   13.99    0.87
  -5 -14  -2    9.07    5.34
  -4 -14  -2   25.27    1.57
  -3 -14  -2   16.02    0.60
  -2 -14  -2    1.06    0.11
  -1 -14  -2   51.88    1.09
   0 -14  -2    3.19    0.34
   1 -14  -2   31.46    0.79
   2 -14  -2    1.59    0.13
   3 -14  -2   38.80    0.97
   4 -14  -2    0.95    0.17
   5 -14  -2   22.30    0.96
   6 -14  -2    2.85    0.17
  -5 -14  -1    4.01    2.12
  -4 -14  -1   19.36    0.64
  -3 -14  -1   31.23    1.57
  -2 -14  -1   60.38    1.35
  -1 -14  -1   47.00    1.36
   0 -14  -1   76.15    1.77
   1 -14  -1   30.80    0.80
   2 -14  -1   38.82    1.01
   3 -14  -1   22.19    1.28
   4 -14  -1   27.39    0.70
   5 -14  -1    2.92    0.17
   6 -14  -1    7.74    0.37
  -6 -14   0    1.62    0.30
  -5 -14   0   14.17    0.69
  -4 -14   0   11.33    0.65
  -3 -14   0   52.88    1.46
  -2 -14   0    5.61    0.26
  -1 -14   0   59.03    1.34
   0 -14   0   12.83    0.53
   1 -14   0   50.41    1.30
   2 -14   0    5.52    0.22
   3 -14   0   38.96    1.08
   4 -14   0   10.43    0.45
   5 -14   0   13.66    0.58
   6 -14   0    1.79    0.26
  -6 -14   1    7.98    0.42
  -5 -14   1    2.52    0.16
  -4 -14   1   31.35    0.84
  -3 -14   1   20.69    1.04
  -2 -14   1   44.13    1.10
  -1 -14   1   35.69    0.79
   0 -14   1   68.58    1.58
   1 -14   1   38.25    0.96
   2 -14   1   43.37    1.14
   3 -14   1   28.07    0.94
   4 -14   1   17.02    0.56
   5 -14   1    0.66    0.16
  -6 -14   2    2.59    0.33
  -5 -14   2   22.21    0.73
  -4 -14   2    0.84    0.10
  -3 -14   2   41.80    1.05
  -2 -14   2    1.45    0.10
  -1 -14   2   31.24    0.71
   0 -14   2    2.02    0.13
   1 -14   2   37.48    0.88
   2 -14   2    1.66    0.30
   3 -14   2   12.09    0.39
   4 -14   2   15.27    0.92
   5 -14   2   15.06    0.84
  -6 -14   3   14.82    1.36
  -5 -14   3    1.08    0.12
  -4 -14   3   12.41    0.49
  -3 -14   3    1.59    0.18
  -2 -14   3   20.96    0.64
  -1 -14   3    6.84    0.31
   0 -14   3   38.53    0.85
   1 -14   3   22.33    0.73
   2 -14   3   27.60    0.89
   3 -14   3    1.61    0.21
   4 -14   3   13.98    0.78
  -6 -14   4   19.14    0.93
  -5 -14   4   15.49    1.96
  -4 -14   4    4.65    0.26
  -3 -14   4   32.35    0.98
  -2 -14   4    0.25    0.07
  -1 -14   4   19.01    0.57
   0 -14   4    0.12    0.05
   1 -14   4   14.69    0.46
   2 -14   4    4.88    0.33
   3 -14   4    9.78    0.42
   4 -14   4    4.16    0.35
  -6 -14   5    4.61    0.65
  -5 -14   5    5.67    0.35
  -4 -14   5    9.46    1.02
  -3 -14   5    1.39    0.32
  -2 -14   5   22.32    1.12
  -1 -14   5    5.31    0.29
   0 -14   5   16.19    0.75
   1 -14   5   22.03    1.04
   2 -14   5   28.36    1.02
   3 -14   5    0.00    0.24
  -6 -14   6    2.26    0.15
  -5 -14   6   16.36    4.88
  -4 -14   6    8.09    0.87
  -3 -14   6   30.17    1.32
  -2 -14   6    2.44    0.43
  -1 -14   6   12.14    0.67
   0 -14   6    0.04    0.09
   1 -14   6    7.76    0.35
   2 -14   6    0.35    0.09
  -5 -14   7    0.79    0.58
  -4 -14   7    1.91    6.16
  -3 -14   7    4.02    0.49
  -2 -14   7   11.39    0.82
  -1 -14   7    9.60    0.49
   0 -14   7   12.52    1.41
   1 -14   7   19.95    0.98
  -4 -14   8    6.00    0.79
  -3 -14   8   15.98    2.85
  -2 -14   8    2.24    0.67
  -1 -14   8    8.49    0.54
   2 -15  -8    3.44    0.38
   3 -15  -8    1.81    0.26
   0 -15  -7   16.41    1.00
   1 -15  -7    0.03    0.28
   2 -15  -7   14.64    0.65
   3 -15  -7    1.40    0.26
   4 -15  -7    6.30    0.48
   5 -15  -7    0.90    2.01
  -2 -15  -6    0.15    0.18
  -1 -15  -6   22.02    1.06
   0 -15  -6    0.41    0.23
   1 -15  -6    4.01    0.31
   2 -15  -6    1.23    0.27
   3 -15  -6    0.98    0.15
   4 -15  -6    2.72    0.32
   5 -15  -6    1.58    0.17
  -3 -15  -5    0.85    0.40
  -2 -15  -5    0.25    0.17
  -1 -15  -5    0.19    0.13
   0 -15  -5   21.03    0.89
   1 -15  -5    1.10    0.17
   2 -15  -5   27.87    1.08
   3 -15  -5    7.72    0.45
   4 -15  -5    7.14    0.40
   5 -15  -5    6.65    0.55
   6 -15  -5    3.68    0.28
  -4 -15  -4    0.21    0.40
  -3 -15  -4   21.50    1.54
  -2 -15  -4    0.47    0.20
  -1 -15  -4    2.12    0.15
   0 -15  -4    4.82    0.20
   1 -15  -4    3.10    0.17
   2 -15  -4    2.37    0.18
   3 -15  -4    6.33    0.21
   4 -15  -4    2.99    0.33
   5 -15  -4    0.34    0.14
   6 -15  -4    0.46    0.33
  -4 -15  -3    0.75    0.37
  -3 -15  -3    0.13    0.28
  -2 -15  -3    3.76    0.22
  -1 -15  -3   10.12    0.26
   0 -15  -3    0.07    0.07
   1 -15  -3    0.00    0.08
   2 -15  -3   26.62    0.68
   3 -15  -3    7.90    0.49
   4 -15  -3   13.96    0.43
   5 -15  -3   19.88    0.92
   6 -15  -3    1.47    0.21
  -5 -15  -2    0.12    0.36
  -4 -15  -2    0.24    0.30
  -3 -15  -2    9.61    0.46
  -2 -15  -2    0.14    0.06
  -1 -15  -2    1.07    0.09
   0 -15  -2   10.92    0.34
   1 -15  -2    3.82    0.13
   2 -15  -2    9.49    0.28
   3 -15  -2    0.51    0.07
   4 -15  -2    0.11    0.12
   5 -15  -2    0.53    0.23
   6 -15  -2    0.00    0.22
  -5 -15  -1    0.00    1.12
  -4 -15  -1    4.83    0.28
  -3 -15  -1    1.24    0.14
  -2 -15  -1    1.03    0.11
  -1 -15  -1    0.77    0.06
   0 -15  -1    1.44    0.14
   1 -15  -1   16.52    0.44
   2 -15  -1    0.94    0.85
   3 -15  -1    1.09    0.19
   4 -15  -1   16.17    0.47
   5 -15  -1    0.00    0.12
   6 -15  -1    0.11    0.10
  -6 -15   0    0.25    0.50
  -5 -15   0    1.18    0.26
  -4 -15   0    8.26    0.47
  -3 -15   0    6.96    0.30
  -2 -15   0   27.97    0.65
  -1 -15   0   17.42    0.45
   0 -15   0    1.74    1.01
   1 -15   0   13.14    0.44
   2 -15   0   23.07    0.80
   3 -15   0    5.24    0.18
   4 -15   0    8.58    0.37
   5 -15   0    0.96    0.11
   6 -15   0    0.00    0.14
  -6 -15   1    0.16    0.23
  -5 -15   1    0.38    0.33
  -4 -15   1   17.95    0.62
  -3 -15   1    0.64    0.09
  -2 -15   1    1.26    0.13
  -1 -15   1   17.57    0.37
   0 -15   1    1.36    0.18
   1 -15   1    0.66    0.12
   2 -15   1    0.34    0.06
   3 -15   1    0.92    0.09
   4 -15   1    4.34    0.17
   5 -15   1    0.22    0.20
  -6 -15   2    0.74    1.40
  -5 -15   2    0.63    0.11
  -4 -15   2    0.54    0.10
  -3 -15   2    0.83    0.17
  -2 -15   2    9.29    0.33
  -1 -15   2    3.38    0.19
   0 -15   2   10.45    0.30
   1 -15   2    1.08    0.17
   2 -15   2    0.17    0.05
   3 -15   2    7.29    0.24
   4 -15   2    0.32    0.11
   5 -15   2    0.03    0.14
  -6 -15   3    1.13    0.16
  -5 -15   3   24.58    0.91
  -4 -15   3   14.45    0.47
  -3 -15   3    6.68    0.37
  -2 -15   3   27.42    0.82
  -1 -15   3    0.00    0.08
   0 -15   3    0.35    0.12
   1 -15   3    8.27    0.25
   2 -15   3    3.14    0.18
   3 -15   3    0.47    0.08
   4 -15   3    0.59    0.14
  -6 -15   4    4.76    1.63
  -5 -15   4    0.02    0.08
  -4 -15   4    4.59    1.00
  -3 -15   4    8.06    0.38
  -2 -15   4    2.02    0.16
  -1 -15   4    2.95    0.20
   0 -15   4    4.94    0.17
   1 -15   4    2.11    0.14
   2 -15   4    0.59    0.08
   3 -15   4    9.17    0.43
   4 -15   4    0.97    0.17
  -6 -15   5    3.18    0.19
  -5 -15   5    8.41    2.13
  -4 -15   5    8.78    0.66
  -3 -15   5    9.23    1.21
  -2 -15   5   26.97    1.24
  -1 -15   5    1.69    0.10
   0 -15   5   14.87    0.60
   1 -15   5    0.20    0.09
   2 -15   5    0.00    0.28
   3 -15   5    1.20    0.12
  -5 -15   6    2.14    0.63
  -4 -15   6    6.08    1.38
  -3 -15   6    1.04    0.35
  -2 -15   6    6.60    1.01
  -1 -15   6    3.52    0.27
   0 -15   6    0.75    0.12
   1 -15   6   16.82    0.67
   2 -15   6    0.03    0.09
  -5 -15   7   13.06   16.21
  -4 -15   7    4.34    0.70
  -3 -15   7    0.85    0.80
  -2 -15   7   12.48    0.83
  -1 -15   7    0.00    0.10
   0 -15   7   13.13    0.89
   1 -15   7    0.75    4.32
  -3 -15   8    2.81    0.70
  -2 -15   8    4.63    1.66
   0 -16  -7   16.10    0.76
   1 -16  -7    7.57    0.57
   2 -16  -7    3.34    0.27
   3 -16  -7   12.33    2.30
   4 -16  -7    2.20    0.26
  -2 -16  -6   12.43    0.79
  -1 -16  -6    1.24    0.43
   0 -16  -6   41.93    1.62
   1 -16  -6    0.61    0.14
   2 -16  -6   21.67    1.26
   3 -16  -6    0.02    0.28
   4 -16  -6    0.30    0.40
   5 -16  -6    0.65    0.16
  -3 -16  -5   18.31    1.16
  -2 -16  -5    8.17    0.55
  -1 -16  -5   23.08    0.82
   0 -16  -5   53.26    1.99
   1 -16  -5    5.98    0.37
   2 -16  -5    1.32    0.25
   3 -16  -5   18.02    0.75
   4 -16  -5    0.52    0.13
   5 -16  -5   15.45    0.78
   6 -16  -5    0.33    0.16
  -3 -16  -4   15.87    1.43
  -2 -16  -4   21.24    0.67
  -1 -16  -4    0.00    0.27
   0 -16  -4   31.43    0.80
   1 -16  -4    0.12    0.14
   2 -16  -4   20.75    0.51
   3 -16  -4    0.64    0.07
   4 -16  -4    2.49    0.42
   5 -16  -4   10.14    0.44
   6 -16  -4    4.12    0.49
  -4 -16  -3   16.48    2.75
  -3 -16  -3   32.52    1.42
  -2 -16  -3    7.57    0.36
  -1 -16  -3    3.38    0.16
   0 -16  -3   47.48    1.51
   1 -16  -3    3.32    0.16
   2 -16  -3   33.25    0.92
   3 -16  -3   46.40    1.16
   4 -16  -3   11.76    0.73
   5 -16  -3   26.81    1.34
   6 -16  -3    0.03    0.15
  -5 -16  -2    6.80    2.95
  -4 -16  -2    4.92    0.64
  -3 -16  -2    2.16    0.21
  -2 -16  -2   11.02    0.29
  -1 -16  -2   10.62    0.45
   0 -16  -2   47.14    1.14
   1 -16  -2    2.48    0.14
   2 -16  -2   49.26    1.36
   3 -16  -2   11.98    0.42
   4 -16  -2   14.49    0.86
   5 -16  -2   17.70    0.81
   6 -16  -2    4.31    0.66
  -5 -16  -1   17.31    1.08
  -4 -16  -1    0.06    0.12
  -3 -16  -1   28.92    0.87
  -2 -16  -1    9.84    0.41
  -1 -16  -1   18.24    0.42
   0 -16  -1   35.70    1.15
   1 -16  -1   34.93    0.80
   2 -16  -1   50.36    1.79
   3 -16  -1   53.65    1.72
   4 -16  -1    4.77    0.33
   5 -16  -1   25.29    0.86
   6 -16  -1    0.19    0.11
  -5 -16   0   11.75    0.62
  -4 -16   0    7.41    0.46
  -3 -16   0    2.49    0.20
  -2 -16   0   54.03    1.17
  -1 -16   0    1.73    0.15
   0 -16   0  125.37    2.48
   1 -16   0    2.34    0.18
   2 -16   0   41.41    1.32
   3 -16   0    2.52    0.15
   4 -16   0    6.36    0.22
   5 -16   0   10.48    0.40
  -6 -16   1    0.01    0.27
  -5 -16   1   26.96    0.93
  -4 -16   1    4.55    0.23
  -3 -16   1   72.40    1.79
  -2 -16   1   57.41    1.94
  -1 -16   1   36.44    0.78
   0 -16   1   41.88    1.33
   1 -16   1   14.52    0.42
   2 -16   1   10.44    0.39
   3 -16   1   21.93    0.63
   4 -16   1    0.00    0.13
   5 -16   1   18.18    0.65
  -6 -16   2    0.00    3.00
  -5 -16   2   20.09    0.62
  -4 -16   2   15.72    0.55
  -3 -16   2   11.80    0.39
  -2 -16   2   53.84    1.31
  -1 -16   2    2.21    0.15
   0 -16   2   42.50    1.02
   1 -16   2   10.51    0.31
   2 -16   2    9.20    0.28
   3 -16   2    0.89    0.12
   4 -16   2    3.98    0.16
   5 -16   2    7.67    0.56
  -6 -16   3    0.62    0.57
  -5 -16   3   26.10    1.73
  -4 -16   3   13.27    0.44
  -3 -16   3   46.82    1.19
  -2 -16   3   25.05    0.95
  -1 -16   3    2.60    0.18
   0 -16   3   46.84    1.29
   1 -16   3    2.67    0.12
   2 -16   3    8.95    0.34
   3 -16   3   20.83    0.61
  -6 -16   4   32.61    7.45
  -5 -16   4   10.47    0.50
  -4 -16   4    3.55    1.84
  -3 -16   4    0.33    0.22
  -2 -16   4   17.99    0.57
  -1 -16   4    0.00    0.08
   0 -16   4   28.20    0.72
   1 -16   4    0.24    0.19
   2 -16   4   15.58    0.44
   3 -16   4    6.10    0.30
  -6 -16   5    0.13    0.08
  -5 -16   5    0.00   19.37
  -4 -16   5    0.94    0.34
  -3 -16   5   19.58    3.23
  -2 -16   5    1.93    0.40
  -1 -16   5    7.42    0.28
   0 -16   5   49.77    1.78
   1 -16   5   18.73    0.72
   2 -16   5    7.77    0.42
   3 -16   5   13.68    0.55
  -5 -16   6    0.00    0.56
  -4 -16   6    0.25    1.31
  -3 -16   6    1.00    0.36
  -2 -16   6    3.57    3.89
  -1 -16   6    2.38    0.21
   0 -16   6   39.71    1.41
   1 -16   6    1.17    0.31
   2 -16   6   11.64    0.51
  -4 -16   7    1.56    0.61
  -3 -16   7   12.65   11.01
  -2 -16   7    2.60    0.54
  -1 -16   7    6.62    0.59
   0 -16   7   16.46    0.78
   0 -17  -7    2.06    0.29
   1 -17  -7   17.79    0.96
   2 -17  -7    0.23    0.24
   3 -17  -7    2.66    0.27
   4 -17  -7    0.30    0.41
  -1 -17  -6    2.30    0.48
   0 -17  -6    0.84    0.21
   1 -17  -6    2.50    0.22
   2 -17  -6   17.53    0.95
   3 -17  -6    5.53    0.48
   4 -17  -6   13.70    0.55
   5 -17  -6    0.98    0.16
  -2 -17  -5    1.91    0.26
  -1 -17  -5   17.91    0.96
   0 -17  -5   18.12    0.60
   1 -17  -5    1.86    1.44
   2 -17  -5    1.64    0.20
   3 -17  -5    0.96    0.15
   4 -17  -5    0.56    0.25
   5 -17  -5    4.58    0.28
  -3 -17  -4    0.00    0.41
  -2 -17  -4    1.38    0.21
  -1 -17  -4    2.81    0.25
   0 -17  -4    2.03    0.16
   1 -17  -4    4.40    0.44
   2 -17  -4   10.71    0.31
   3 -17  -4    9.20    0.56
   4 -17  -4    7.83    0.36
   5 -17  -4    0.74    0.31
   6 -17  -4    1.08    0.18
  -4 -17  -3    3.03    2.86
  -3 -17  -3    8.58    0.63
  -2 -17  -3    2.14    0.18
  -1 -17  -3   24.64    0.74
   0 -17  -3    1.78    0.12
   1 -17  -3    0.03    0.07
   2 -17  -3   15.56    0.82
   3 -17  -3    2.34    0.14
   4 -17  -3    8.66    0.78
   5 -17  -3    1.84    0.19
   6 -17  -3    0.74    0.22
  -4 -17  -2    0.87    0.33
  -3 -17  -2    3.66    0.30
  -2 -17  -2    5.38    0.18
  -1 -17  -2   32.35    0.71
   0 -17  -2    3.84    0.20
   1 -17  -2    0.16    0.10
   2 -17  -2   33.95    0.88
   3 -17  -2    6.00    0.40
   4 -17  -2    3.34    0.24
   5 -17  -2    2.77    0.29
   6 -17  -2    0.87    0.17
  -5 -17  -1    0.11    0.34
  -4 -17  -1    4.05    0.61
  -3 -17  -1    0.03    0.20
  -2 -17  -1    5.40    0.21
  -1 -17  -1   24.61    0.55
   0 -17  -1    2.01    0.08
   1 -17  -1    0.00    0.69
   2 -17  -1   15.74    0.47
   3 -17  -1    1.17    0.10
   4 -17  -1    1.11    0.12
   5 -17  -1    0.85    0.11
  -5 -17   0    0.87    0.43
  -4 -17   0    4.90    0.29
  -3 -17   0    5.28    0.26
  -2 -17   0   30.12    0.81
  -1 -17   0   20.68    0.54
   0 -17   0    0.28    0.06
   1 -17   0   15.92    0.48
   2 -17   0   22.78    0.73
   3 -17   0    5.91    0.26
   4 -17   0    4.36    0.17
   5 -17   0    0.30    0.14
  -5 -17   1    0.70    0.29
  -4 -17   1    1.54    0.16
  -3 -17   1    1.88    0.17
  -2 -17   1   17.48    0.49
  -1 -17   1    1.07    0.12
   0 -17   1    1.83    0.10
   1 -17   1   20.22    0.59
   2 -17   1    6.05    0.24
   3 -17   1    0.11    0.06
   4 -17   1    3.96    0.22
   5 -17   1    0.10    0.09
  -6 -17   2    0.02    0.53
  -5 -17   2    2.66    0.23
  -4 -17   2    3.83    0.23
  -3 -17   2    5.99    0.27
  -2 -17   2   39.84    1.09
  -1 -17   2    0.77    0.09
   0 -17   2    4.06    0.21
   1 -17   2   25.20    0.69
   2 -17   2    3.92    0.14
   3 -17   2    3.20    0.18
   4 -17   2    0.62    0.10
  -6 -17   3    0.51    0.13
  -5 -17   3    1.90    0.15
  -4 -17   3    8.69    0.39
  -3 -17   3    1.88    0.20
  -2 -17   3   14.28    0.57
  -1 -17   3    0.54    0.15
   0 -17   3    2.01    0.14
   1 -17   3   19.58    0.55
   2 -17   3    1.70    0.09
   3 -17   3    6.05    0.21
   4 -17   3    2.07    2.50
  -6 -17   4    1.44    0.15
  -5 -17   4    0.07    1.95
  -4 -17   4    9.20    0.68
  -3 -17   4    7.34    0.40
  -2 -17   4    8.99    0.50
  -1 -17   4    6.75    1.02
   0 -17   4    2.14    0.43
   1 -17   4    2.18    0.12
   2 -17   4    1.51    0.12
   3 -17   4    1.55    0.11
  -5 -17   5    4.43    0.72
  -4 -17   5    0.00    0.77
  -3 -17   5    6.03    5.76
  -2 -17   5    2.08    0.16
  -1 -17   5    0.69    0.24
   0 -17   5   17.23    0.61
   1 -17   5   15.45    0.76
   2 -17   5    2.17    0.20
  -5 -17   6    0.00   16.89
  -4 -17   6   13.76    0.92
  -3 -17   6   10.02    1.44
  -2 -17   6   16.87    1.01
  -1 -17   6    0.12    2.23
   0 -17   6    1.69    0.43
   1 -17   6    2.27    0.17
  -4 -17   7    0.00    6.79
  -3 -17   7    1.02    0.49
  -2 -17   7    0.21    1.14
  -1 -17   7   15.77    0.69
   0 -17   7    2.61    0.22
   1 -18  -7    5.20    0.30
   2 -18  -7   16.36    1.23
   3 -18  -7    9.05    0.63
  -1 -18  -6   16.06    0.72
   0 -18  -6    8.27    0.54
   1 -18  -6   20.44    0.91
   2 -18  -6    6.62    0.44
   3 -18  -6    1.68    1.44
   4 -18  -6    0.32    0.16
  -2 -18  -5   22.39    0.72
  -1 -18  -5    5.62    1.15
   0 -18  -5    9.78    0.38
   1 -18  -5    1.90    0.18
   2 -18  -5    7.72    0.63
   3 -18  -5    9.90    0.51
   4 -18  -5   15.55    1.21
   5 -18  -5    3.91    0.25
  -3 -18  -4   24.17    1.50
  -2 -18  -4   10.23    0.66
  -1 -18  -4   28.51    0.85
   0 -18  -4    0.72    0.35
   1 -18  -4    7.58    0.36
   2 -18  -4    0.87    0.09
   3 -18  -4    1.70    0.33
   4 -18  -4    2.13    0.27
   5 -18  -4    7.62    0.57
  -4 -18  -3   19.34    1.03
  -3 -18  -3   30.68    3.37
  -2 -18  -3   21.52    0.68
  -1 -18  -3    3.35    0.33
   0 -18  -3    2.55    0.14
   1 -18  -3    2.33    0.17
   2 -18  -3   31.31    0.73
   3 -18  -3   19.70    0.67
   4 -18  -3   29.25    1.59
   5 -18  -3   13.78    0.64
  -4 -18  -2    5.81    1.15
  -3 -18  -2   13.77    0.61
  -2 -18  -2    3.92    0.22
  -1 -18  -2    9.16    0.25
   0 -18  -2   10.78    0.44
   1 -18  -2   36.31    0.83
   2 -18  -2    2.07    0.11
   3 -18  -2   23.52    0.90
   4 -18  -2    5.36    0.27
   5 -18  -2    7.55    0.81
  -5 -18  -1    5.57    0.57
  -4 -18  -1   12.59    0.62
  -3 -18  -1    2.59    0.24
  -2 -18  -1   14.11    0.35
  -1 -18  -1   19.11    0.80
   0 -18  -1   30.38    0.73
   1 -18  -1   19.19    0.83
   2 -18  -1   63.70    1.98
   3 -18  -1    9.95    0.63
   4 -18  -1   15.65    0.81
   5 -18  -1    8.47    0.45
  -5 -18   0    3.32    0.33
  -4 -18   0    0.07    0.10
  -3 -18   0   10.07    0.33
  -2 -18   0    3.87    0.35
  -1 -18   0   53.24    1.04
   0 -18   0   73.13    1.91
   1 -18   0   47.62    1.29
   2 -18   0    3.41    0.20
   3 -18   0    9.10    0.34
   4 -18   0    0.03    0.09
   5 -18   0    3.66    0.21
  -5 -18   1    8.79    0.39
  -4 -18   1   19.09    0.61
  -3 -18   1   11.08    0.53
  -2 -18   1   74.89    1.66
  -1 -18   1   13.94    0.45
   0 -18   1   29.23    0.68
   1 -18   1   22.40    1.08
   2 -18   1   10.57    0.33
   3 -18   1    2.47    0.18
   4 -18   1   10.15    0.38
   5 -18   1    4.07    0.20
  -5 -18   2    6.91    0.45
  -4 -18   2    6.32    0.25
  -3 -18   2   26.43    0.67
  -2 -18   2    2.38    0.23
  -1 -18   2   36.25    0.83
   0 -18   2   11.63    0.46
   1 -18   2    7.73    0.35
   2 -18   2    5.02    0.21
   3 -18   2    8.35    0.25
   4 -18   2    0.13    0.25
  -5 -18   3   14.31    0.52
  -4 -18   3   31.20    1.23
  -3 -18   3   20.96    0.62
  -2 -18   3   29.57    0.77
  -1 -18   3    1.53    0.30
   0 -18   3    2.36    0.15
   1 -18   3    5.21    0.29
   2 -18   3   15.36    0.41
   3 -18   3   12.01    0.59
   4 -18   3   16.50    0.69
  -5 -18   4   13.29    3.07
  -4 -18   4    2.43    0.44
  -3 -18   4    1.09    0.12
  -2 -18   4    0.94    0.11
  -1 -18   4    6.62    0.34
   0 -18   4    1.22    0.22
   1 -18   4   22.45    0.73
   2 -18   4    8.34    0.52
   3 -18   4   16.88    0.56
  -5 -18   5    5.28    0.63
  -4 -18   5   10.20    3.96
  -3 -18   5    9.29    0.70
  -2 -18   5    6.42    0.36
  -1 -18   5    1.83    0.16
   0 -18   5    8.47    0.33
   1 -18   5    1.37    0.35
   2 -18   5   15.07    0.63
  -4 -18   6    0.28    0.43
  -3 -18   6    1.43    3.25
  -2 -18   6    7.90    0.92
  -1 -18   6   18.23    1.13
   0 -18   6    6.22    0.40
   1 -18   6   12.60    0.52
  -3 -18   7    4.07    0.55
  -2 -18   7   47.33   12.05
  -1 -18   7    6.14    0.35
   0 -19  -6    0.32    0.22
   1 -19  -6   12.09    0.77
   2 -19  -6    0.69    0.36
   3 -19  -6    4.28    1.94
   4 -19  -6    4.14    0.53
  -2 -19  -5   11.61    0.54
  -1 -19  -5    0.24    0.22
   0 -19  -5    8.85    0.57
   1 -19  -5    4.74    0.28
   2 -19  -5    0.41    0.18
   3 -19  -5    2.92    0.41
   4 -19  -5    2.51    0.23
   5 -19  -5    0.08    0.15
  -3 -19  -4    0.03    0.39
  -2 -19  -4    1.13    0.18
  -1 -19  -4    0.02    0.14
   0 -19  -4    0.27    0.18
   1 -19  -4    3.91    0.30
   2 -19  -4    0.75    0.25
   3 -19  -4   14.77    0.64
   4 -19  -4    0.03    0.27
   5 -19  -4    5.04    0.33
  -3 -19  -3    1.25    1.09
  -2 -19  -3    3.37    0.21
  -1 -19  -3    3.15    0.15
   0 -19  -3    0.70    0.11
   1 -19  -3    2.70    0.24
   2 -19  -3    0.17    0.07
   3 -19  -3    6.32    0.47
   4 -19  -3    3.55    0.24
   5 -19  -3    0.00    0.25
  -4 -19  -2    0.90    1.05
  -3 -19  -2    2.34    0.36
  -2 -19  -2    0.61    0.10
  -1 -19  -2    2.99    0.14
   0 -19  -2    0.79    0.17
   1 -19  -2    5.86    0.22
   2 -19  -2    1.19    0.10
   3 -19  -2    9.45    0.35
   4 -19  -2    0.05    0.28
   5 -19  -2    1.01    0.17
  -4 -19  -1    0.32    0.24
  -3 -19  -1    0.63    0.13
  -2 -19  -1    4.34    0.16
  -1 -19  -1    0.00    0.06
   0 -19  -1    0.57    0.06
   1 -19  -1    1.60    0.14
   2 -19  -1    3.33    0.16
   3 -19  -1    0.59    0.17
   4 -19  -1    0.50    0.13
   5 -19  -1    1.46    0.31
  -5 -19   0    0.40    0.28
  -4 -19   0    0.81    0.14
  -3 -19   0    1.59    0.15
  -2 -19   0    5.94    0.23
  -1 -19   0    0.66    0.15
   0 -19   0    0.09    0.05
   1 -19   0    1.28    0.09
   2 -19   0    5.12    0.23
   3 -19   0    1.53    0.11
   4 -19   0    0.37    0.10
   5 -19   0    0.10    0.10
  -5 -19   1    2.41    1.37
  -4 -19   1    0.21    0.18
  -3 -19   1    1.14    0.11
  -2 -19   1    2.80    0.35
  -1 -19   1    1.74    0.23
   0 -19   1    0.86    0.07
   1 -19   1    0.07    0.08
   2 -19   1    4.06    0.17
   3 -19   1    0.78    0.17
   4 -19   1    0.23    0.10
  -5 -19   2    0.51    0.46
  -4 -19   2    0.00    0.08
  -3 -19   2   10.29    0.40
  -2 -19   2    1.78    0.13
  -1 -19   2    5.87    0.22
   0 -19   2    0.23    0.08
   1 -19   2    2.30    0.15
   2 -19   2    0.16    0.11
   3 -19   2    2.13    0.11
   4 -19   2    1.14    0.23
  -5 -19   3    0.25    0.09
  -4 -19   3    2.42    0.45
  -3 -19   3    5.36    0.26
  -2 -19   3    0.47    0.20
  -1 -19   3    1.04    1.27
   0 -19   3    0.72    0.39
   1 -19   3    2.69    0.13
   2 -19   3    2.76    0.14
   3 -19   3    0.29    0.16
  -5 -19   4    6.02    0.65
  -4 -19   4    0.09    0.98
  -3 -19   4   15.92    0.78
  -2 -19   4    2.82    1.65
  -1 -19   4    3.21    0.36
   0 -19   4    0.16    0.09
   1 -19   4    0.21    0.17
   2 -19   4    1.22    0.11
   3 -19   4    0.10    0.08
  -5 -19   5    0.38    0.54
  -4 -19   5    1.79    0.48
  -3 -19   5    1.75    1.47
  -2 -19   5    0.32    0.28
  -1 -19   5    6.10    0.39
   0 -19   5    8.92    0.43
   1 -19   5    0.09    0.10
   2 -19   5    8.77    0.46
  -4 -19   6    6.06    0.56
  -3 -19   6    8.53    0.73
  -2 -19   6    1.73    1.12
  -1 -19   6    8.49    1.15
   0 -19   6    0.81    0.14
   0 -20  -6   10.72    0.64
   1 -20  -6    9.68    0.45
   2 -20  -6    7.10    0.54
   3 -20  -6    3.22    0.30
  -1 -20  -5   25.86    1.19
   0 -20  -5    5.09    0.42
   1 -20  -5   14.19    0.56
   2 -20  -5    0.85    0.15
   3 -20  -5    3.97    0.51
   4 -20  -5   10.27    0.52
  -2 -20  -4   18.48    0.62
  -1 -20  -4   13.47    0.82
   0 -20  -4    1.64    0.17
   1 -20  -4   14.22    0.63
   2 -20  -4    3.68    0.58
   3 -20  -4    0.41    0.38
   4 -20  -4   17.89    1.12
   5 -20  -4    0.10    0.44
  -3 -20  -3   14.29    1.46
  -2 -20  -3    2.13    0.42
  -1 -20  -3   15.46    0.46
   0 -20  -3    0.19    0.09
   1 -20  -3   13.20    0.40
   2 -20  -3    1.30    0.09
   3 -20  -3   18.45    1.77
   4 -20  -3    9.35    0.41
   5 -20  -3    2.96    0.29
  -4 -20  -2   20.80    1.21
  -3 -20  -2    6.47    1.04
  -2 -20  -2    7.02    0.24
  -1 -20  -2    4.18    0.32
   0 -20  -2    1.99    0.12
   1 -20  -2   33.91    1.04
   2 -20  -2   23.41    0.69
   3 -20  -2    3.63    0.18
   4 -20  -2   21.61    1.19
   5 -20  -2    0.12    0.12
  -4 -20  -1   17.18    0.84
  -3 -20  -1    5.95    0.28
  -2 -20  -1    2.12    0.20
  -1 -20  -1   29.57    0.66
   0 -20  -1    0.08    0.13
   1 -20  -1   52.10    1.18
   2 -20  -1   17.58    0.63
   3 -20  -1   13.93    0.52
   4 -20  -1    8.05    0.45
   5 -20  -1    1.78    0.30
  -4 -20   0   11.52    0.53
  -3 -20   0    4.05    0.30
  -2 -20   0   14.99    0.38
  -1 -20   0   30.10    0.90
   0 -20   0   22.69    0.53
   1 -20   0   32.99    1.15
   2 -20   0   12.61    0.39
   3 -20   0    3.72    0.26
   4 -20   0   11.35    0.61
  -5 -20   1    0.00    1.89
  -4 -20   1    8.43    0.36
  -3 -20   1   14.79    0.48
  -2 -20   1   18.40    0.82
  -1 -20   1   52.61    1.26
   0 -20   1    0.49    0.12
   1 -20   1   24.51    0.70
   2 -20   1    2.72    0.22
   3 -20   1    4.27    0.17
   4 -20   1   11.36    0.64
  -5 -20   2    0.11    0.15
  -4 -20   2   23.60    0.76
  -3 -20   2    3.91    0.20
  -2 -20   2   22.28    0.70
  -1 -20   2   30.15    1.31
   0 -20   2    1.77    0.12
   1 -20   2    3.10    0.23
   2 -20   2    5.20    0.19
   3 -20   2    2.65    0.26
   4 -20   2   14.34    0.62
  -5 -20   3    3.45    0.25
  -4 -20   3    9.23    0.35
  -3 -20   3   21.24    0.83
  -2 -20   3    1.27    0.11
  -1 -20   3   13.19    0.71
   0 -20   3    0.02    0.17
   1 -20   3   11.08    0.39
   2 -20   3    1.63    0.20
   3 -20   3   11.05    0.34
  -5 -20   4    0.59    0.42
  -4 -20   4   12.01    2.56
  -3 -20   4    0.04    0.10
  -2 -20   4    4.65    0.30
  -1 -20   4   11.93    0.77
   0 -20   4    2.18    0.16
   1 -20   4   10.73    0.55
   2 -20   4   13.33    0.45
  -4 -20   5   10.53    0.81
  -3 -20   5    3.89    0.27
  -2 -20   5    0.01    0.10
  -1 -20   5   14.87    0.67
   0 -20   5    4.91    0.34
   1 -20   5   21.71    0.69
  -3 -20   6    3.19    0.57
  -2 -20   6   10.19    2.09
  -1 -20   6    6.85    0.76
   0 -20   6    7.26    0.40
   1 -21  -6    2.34    0.28
   2 -21  -6    0.35    0.17
  -1 -21  -5    1.06    0.24
   0 -21  -5    3.58    0.30
   1 -21  -5    5.10    0.39
   2 -21  -5    0.80    0.27
   3 -21  -5    7.40    0.51
   4 -21  -5    6.10    0.43
  -2 -21  -4   10.04    0.41
  -1 -21  -4    2.58    0.29
   0 -21  -4    2.24    0.23
   1 -21  -4    0.29    0.22
   2 -21  -4    0.17    0.14
   3 -21  -4    0.01    0.33
   4 -21  -4    0.16    0.14
  -3 -21  -3    1.13    0.36
  -2 -21  -3    8.78    0.67
  -1 -21  -3    0.42    0.14
   0 -21  -3    4.73    0.33
   1 -21  -3    4.99    0.24
   2 -21  -3    2.69    0.28
   3 -21  -3   14.06    0.65
   4 -21  -3    0.81    0.23
  -3 -21  -2    0.43    0.60
  -2 -21  -2    6.80    0.24
  -1 -21  -2    4.04    0.26
   0 -21  -2    1.58    0.10
   1 -21  -2    0.17    0.12
   2 -21  -2    0.05    0.08
   3 -21  -2   13.81    0.66
   4 -21  -2    3.97    1.13
   5 -21  -2    1.48    0.39
  -4 -21  -1    2.50   22.72
  -3 -21  -1    3.31    0.21
  -2 -21  -1   13.35    0.45
  -1 -21  -1    0.29    0.08
   0 -21  -1    0.00    0.10
   1 -21  -1    4.23    0.17
   2 -21  -1    0.83    0.13
   3 -21  -1    8.44    0.32
   4 -21  -1    0.05    0.22
  -4 -21   0    0.66    0.13
  -3 -21   0    4.79    0.30
  -2 -21   0    3.40    0.15
  -1 -21   0    5.69    0.19
   0 -21   0    0.03    0.06
   1 -21   0    6.70    0.36
   2 -21   0    3.63    0.16
   3 -21   0    3.86    0.20
   4 -21   0    0.82    0.16
  -4 -21   1    0.13    0.11
  -3 -21   1    8.60    0.36
  -2 -21   1    0.78    0.08
  -1 -21   1    4.79    0.19
   0 -21   1    0.13    0.10
   1 -21   1    0.49    0.08
   2 -21   1   11.47    0.37
   3 -21   1    2.80    0.15
   4 -21   1    0.06    0.27
  -5 -21   2    2.61    0.23
  -4 -21   2    0.26    0.11
  -3 -21   2   13.55    0.54
  -2 -21   2    1.35    0.34
  -1 -21   2    0.00    0.08
   0 -21   2    1.73    0.13
   1 -21   2    3.46    0.29
   2 -21   2    5.70    0.21
   3 -21   2    0.10    0.13
  -4 -21   3    0.67    0.21
  -3 -21   3   15.05    0.74
  -2 -21   3    2.91    0.19
  -1 -21   3    4.17    0.41
   0 -21   3    5.33    0.27
   1 -21   3    0.20    0.10
   2 -21   3    4.30    0.24
   3 -21   3    0.47    0.08
  -4 -21   4    0.44    0.42
  -3 -21   4    0.02    0.10
  -2 -21   4    0.08    0.29
  -1 -21   4    0.01    0.11
   0 -21   4    0.88    0.34
   1 -21   4    3.03    0.34
   2 -21   4    6.48    0.25
  -4 -21   5    4.62    0.59
  -3 -21   5    5.75    0.50
  -2 -21   5    3.05    1.35
  -1 -21   5    3.07    0.59
   0 -21   5    4.97    0.28
   1 -21   5    1.10    0.22
  -2 -21   6    0.83    0.58
  -1 -21   6    1.64    0.63
   0 -22  -5    4.81    0.37
   1 -22  -5    9.24    0.54
   2 -22  -5    0.28    4.00
   3 -22  -5    0.63    0.18
  -1 -22  -4    3.56    0.31
   0 -22  -4    4.71    0.37
   1 -22  -4    4.64    0.34
   2 -22  -4    4.97    0.37
   3 -22  -4    9.59    0.92
   4 -22  -4    6.35    0.37
  -2 -22  -3   21.98    0.64
  -1 -22  -3   10.00    0.63
   0 -22  -3    6.39    0.49
   1 -22  -3   18.93    0.69
   2 -22  -3    7.21    3.54
   3 -22  -3    4.79    0.27
   4 -22  -3    2.12    0.24
  -3 -22  -2   24.82    1.39
  -2 -22  -2    1.82    0.88
  -1 -22  -2    7.49    0.27
   0 -22  -2    1.04    0.09
   1 -22  -2   11.01    0.35
   2 -22  -2    9.37    0.38
   3 -22  -2   15.99    1.52
   4 -22  -2   11.65    0.56
  -3 -22  -1    8.25    2.93
  -2 -22  -1   14.65    0.40
  -1 -22  -1    7.10    0.25
   0 -22  -1   18.55    0.48
   1 -22  -1   16.73    0.53
   2 -22  -1   16.37    0.60
   3 -22  -1    5.58    0.24
   4 -22  -1    0.11    0.28
  -4 -22   0   12.61    0.88
  -3 -22   0   11.25    0.64
  -2 -22   0    2.79    0.16
  -1 -22   0   15.71    0.38
   0 -22   0    0.69    0.15
   1 -22   0   15.08    0.46
   2 -22   0    3.32    0.19
   3 -22   0    9.63    0.48
   4 -22   0    8.78    0.45
  -4 -22   1    0.07    0.11
  -3 -22   1    5.98    0.26
  -2 -22   1   15.96    0.55
  -1 -22   1   13.35    0.51
   0 -22   1   16.77    0.59
   1 -22   1    6.84    0.31
   2 -22   1   13.51    0.47
   3 -22   1    0.23    0.78
   4 -22   1    1.51    7.05
  -4 -22   2   12.15    0.52
  -3 -22   2   15.79    0.83
  -2 -22   2    8.95    0.45
  -1 -22   2   10.43    0.35
   0 -22   2    0.11    0.22
   1 -22   2    5.62    0.28
   2 -22   2    1.78    0.16
   3 -22   2   23.30    0.67
  -4 -22   3    2.35    0.19
  -3 -22   3    4.56    0.22
  -2 -22   3   12.50    0.54
  -1 -22   3   14.90    0.69
   0 -22   3    5.15    0.24
   1 -22   3    6.82    0.47
   2 -22   3   14.73    0.43
  -4 -22   4    3.66    3.32
  -3 -22   4   10.58    0.57
  -2 -22   4    3.08    0.36
  -1 -22   4    5.07    0.32
   0 -22   4    2.12    0.35
   1 -22   4    4.57    0.27
  -3 -22   5    1.08    0.46
  -2 -22   5    4.71    0.32
  -1 -22   5    6.89    0.72
   0 -22   5    8.49    0.37
   1 -23  -5    0.04    0.22
   2 -23  -5    8.30    0.58
  -1 -23  -4    2.53    0.19
   0 -23  -4    0.85    0.31
   1 -23  -4    0.75    0.17
   2 -23  -4    0.88    0.32
   3 -23  -4    0.09    0.13
  -2 -23  -3    0.63    0.26
  -1 -23  -3    2.47    0.68
   0 -23  -3    1.02    0.34
   1 -23  -3    0.01    0.14
   2 -23  -3    6.40    0.37
   3 -23  -3    1.22    0.24
   4 -23  -3    4.63    0.31
  -3 -23  -2    4.38    0.36
  -2 -23  -2    1.28    0.47
  -1 -23  -2    2.69    0.15
   0 -23  -2    0.13    0.11
   1 -23  -2    0.02    0.28
   2 -23  -2    0.55    0.15
   3 -23  -2    0.04    0.11
   4 -23  -2    0.00    0.25
  -3 -23  -1    0.86    0.78
  -2 -23  -1    0.64    0.19
  -1 -23  -1    0.01    0.14
   0 -23  -1    0.26    0.07
   1 -23  -1    0.50    0.10
   2 -23  -1    4.41    0.21
   3 -23  -1    0.91    0.19
   4 -23  -1    1.39    0.16
  -3 -23   0    2.04    0.43
  -2 -23   0    0.43    0.08
  -1 -23   0    1.00    0.08
   0 -23   0    0.02    0.14
   1 -23   0    0.99    0.09
   2 -23   0    0.17    0.11
   3 -23   0    1.57    0.15
  -4 -23   1    2.21    0.47
  -3 -23   1    0.72    0.84
  -2 -23   1    5.46    0.31
  -1 -23   1    0.62    0.13
   0 -23   1    0.13    0.11
   1 -23   1    0.06    0.19
   2 -23   1    0.95    0.19
   3 -23   1    0.01    0.20
  -4 -23   2    0.48    1.04
  -3 -23   2    0.12    0.10
  -2 -23   2    0.49    0.12
  -1 -23   2    0.06    0.35
   0 -23   2    0.00    0.11
   1 -23   2    2.36    0.17
   2 -23   2    0.45    0.19
   3 -23   2    3.67    0.18
  -4 -23   3    3.96    0.53
  -3 -23   3    2.10    0.15
  -2 -23   3    7.19    0.62
  -1 -23   3    0.20    0.11
   0 -23   3    0.38    0.10
   1 -23   3    0.67    0.34
   2 -23   3    0.33    0.25
  -3 -23   4    0.26    0.32
  -2 -23   4    2.27    0.20
  -1 -23   4    0.32    0.37
   0 -23   4    0.36    0.14
   1 -23   4    2.55    0.19
  -2 -23   5    5.42    0.56
  -1 -23   5    0.00    0.11
   0 -24  -4   23.68    0.88
   1 -24  -4    0.33    0.17
   2 -24  -4    5.00    2.18
  -1 -24  -3    3.22    0.25
   0 -24  -3   14.00    0.58
   1 -24  -3    7.72    0.54
   2 -24  -3    5.03    0.38
   3 -24  -3    7.48    0.47
  -2 -24  -2   16.54    0.52
  -1 -24  -2    4.99    0.83
   0 -24  -2   14.86    0.45
   1 -24  -2    1.14    0.10
   2 -24  -2   24.49    1.10
   3 -24  -2    2.19    0.20
  -3 -24  -1   10.60    1.36
  -2 -24  -1   18.52    0.85
  -1 -24  -1    0.11    0.08
   0 -24  -1   24.85    0.74
   1 -24  -1    2.67    0.13
   2 -24  -1    4.40    0.22
   3 -24  -1    6.47    0.64
  -3 -24   0    8.38    0.46
  -2 -24   0   13.13    0.52
  -1 -24   0    1.30    0.17
   0 -24   0    4.02    0.16
   1 -24   0    2.58    0.16
   2 -24   0   10.26    0.43
   3 -24   0    7.33    0.36
  -3 -24   1    6.88    0.29
  -2 -24   1    4.05    0.25
  -1 -24   1    2.46    0.17
   0 -24   1   16.75    0.80
   1 -24   1    0.15    0.07
   2 -24   1   14.73    0.52
   3 -24   1    2.66    0.28
  -3 -24   2    1.77    0.44
  -2 -24   2   28.15    1.29
  -1 -24   2    0.00    0.19
   0 -24   2   12.70    0.51
   1 -24   2    1.36    0.22
   2 -24   2   11.17    0.48
  -3 -24   3    7.37    0.41
  -2 -24   3    3.82    0.52
  -1 -24   3   12.22    0.66
   0 -24   3    7.76    0.42
   1 -24   3    2.61    0.18
  -2 -24   4   12.47    0.65
  -1 -24   4    0.27    0.35
   0 -24   4   23.06    0.81
  -1 -25  -3    3.43    0.23
   0 -25  -3    0.00    1.18
   1 -25  -3    0.03    0.32
   2 -25  -3    1.09    0.28
  -1 -25  -2    1.56    1.23
   0 -25  -2    0.47    0.26
   1 -25  -2    4.70    1.34
   2 -25  -2    4.75    0.26
   3 -25  -2    0.00    0.23
  -2 -25  -1    1.97    5.21
  -1 -25  -1    0.63    0.08
   0 -25  -1    1.65    0.78
   1 -25  -1    0.12    0.08
   2 -25  -1    5.15    0.48
   3 -25  -1    0.25    0.32
  -2 -25   0    3.58    0.18
  -1 -25   0    0.57    0.22
   0 -25   0    0.11    0.08
   1 -25   0    0.47    0.13
   2 -25   0    3.21    0.16
  -3 -25   1    0.71    0.09
  -2 -25   1    5.07    0.33
  -1 -25   1    0.05    0.11
   0 -25   1    0.00    0.34
   1 -25   1    0.48    0.11
   2 -25   1    4.06    3.43
  -3 -25   2    1.48    2.10
  -2 -25   2    4.45    0.27
  -1 -25   2    2.87    0.25
   0 -25   2    0.13    0.17
   1 -25   2    1.88    0.32
  -2 -25   3    1.30    0.16
  -1 -25   3    0.54    0.13
   0 -25   3    0.28    0.96
   1 -25   3    3.00    0.21
   1 -26  -3    7.71    0.54
  -1 -26  -2   21.92    0.63
   0 -26  -2   13.76    0.56
   1 -26  -2    8.40    0.71
   2 -26  -2    8.65    0.54
  -1 -26  -1    0.61    0.08
   0 -26  -1    0.42    0.08
   1 -26  -1    0.19    0.09
   2 -26  -1    1.76    0.78
  -2 -26   0    6.96    0.28
  -1 -26   0   15.60    0.44
   0 -26   0    2.70    0.15
   1 -26   0   16.79    0.69
   2 -26   0    6.55    0.27
  -2 -26   1    1.73    0.18
  -1 -26   1    0.09    0.24
   0 -26   1    0.57    0.14
   1 -26   1    0.27    0.12
  -2 -26   2    7.73    0.53
  -1 -26   2   10.83    0.61
   0 -26   2    9.32    0.53
   1 -26   2   17.73    0.62
  -1 -26   3    5.03    0.61
   0 -27  -1    0.07    0.08
   1 -27  -1    2.70    0.18
  -1 -27   0    3.38    0.15
   0 -27   0    0.00    0.15
   1 -27   0    3.13    0.19
  -1 -27   1    1.78    0.29
   0 -27   1    0.01    0.11
   0   0   0    0.00    0.00
;
_shelx_hkl_checksum              55428
_olex2_submission_special_instructions 'No special instructions were received'
_exptl_crystal_recrystallization_method 'Re-crystallisation from solvent'
####################################################################### 
# 
# This file contains crystal structure data downloaded from the 
# Cambridge Structural Database (CSD) hosted by the Cambridge 
# Crystallographic Data Centre (CCDC).
# 
# Full information about CCDC data access policies and citation 
# guidelines are available at http://www.ccdc.cam.ac.uk/access/V1 
# 
# Audit and citation data items may have been added by the CCDC. 
# Please retain this information to preserve the provenance of 
# this file and to allow appropriate attribution of the data. 
# 
#######################################################################

data_pnma
_database_code_depnum_ccdc_archive 'CCDC 2223424'
loop_
_audit_author_name
_audit_author_address
'Susanne Margot Rupf'
;Freie Universitaet Berlin
Germany
;
_audit_update_record             
;
2022-11-30 deposited with the CCDC.	2023-02-06 downloaded from the CCDC.
;
_audit_creation_date             2022-01-19
_audit_creation_method           
;
Olex2 1.3
(compiled Nov 21 2019 18:26:39 for OlexSys, GUI svn.r6003)
;
_shelx_SHELXL_version_number     2018/3
_chemical_name_common            ?
_chemical_name_systematic        ?
_chemical_formula_moiety         'Cl, C5 H5 Cl N'
_chemical_formula_sum            'C5 H5 Cl2 N'
_chemical_formula_weight         150.00
_chemical_melting_point          ?
loop_
_atom_type_symbol
_atom_type_description
_atom_type_scat_dispersion_real
_atom_type_scat_dispersion_imag
_atom_type_scat_source
C C 0.0033 0.0016 'International Tables Vol C Tables 4.2.6.8 and 6.1.1.4'
H H 0.0000 0.0000 'International Tables Vol C Tables 4.2.6.8 and 6.1.1.4'
Cl Cl 0.1484 0.1585 'International Tables Vol C Tables 4.2.6.8 and 6.1.1.4'
N N 0.0061 0.0033 'International Tables Vol C Tables 4.2.6.8 and 6.1.1.4'

_shelx_space_group_comment       
;
The symmetry employed for this shelxl refinement is uniquely defined
by the following loop, which should always be used as a source of
symmetry information in preference to the above space-group names.
They are only intended as comments.
;
_space_group_crystal_system      orthorhombic
_space_group_IT_number           62
_space_group_name_H-M_alt        'P n m a'
_space_group_name_Hall           '-P 2ac 2n'
loop_
_space_group_symop_operation_xyz
'x, y, z'
'-x+1/2, -y, z+1/2'
'-x, y+1/2, -z'
'x+1/2, -y+1/2, -z+1/2'
'-x, -y, -z'
'x-1/2, y, -z-1/2'
'x, -y-1/2, z'
'-x-1/2, y-1/2, z-1/2'

_cell_length_a                   13.9435(6)
_cell_length_b                   6.5593(3)
_cell_length_c                   7.0669(4)
_cell_angle_alpha                90
_cell_angle_beta                 90
_cell_angle_gamma                90
_cell_volume                     646.34(5)
_cell_formula_units_Z            4
_cell_measurement_reflns_used    4231
_cell_measurement_temperature    100.0
_cell_measurement_theta_max      30.52
_cell_measurement_theta_min      3.23
_shelx_estimated_absorpt_T_max   0.916
_shelx_estimated_absorpt_T_min   0.916
_exptl_absorpt_coefficient_mu    0.889
_exptl_absorpt_correction_T_max  0.7461
_exptl_absorpt_correction_T_min  0.6385
_exptl_absorpt_correction_type   multi-scan
_exptl_absorpt_process_details   
;
SADABS-2016/2 (Bruker,2016/2) was used for absorption correction.
wR2(int) was 0.1092 before and 0.0618 after correction.
The Ratio of minimum to maximum transmission is 0.8558.
The \l/2 correction factor is Not present.
;
_exptl_absorpt_special_details   ?
_exptl_crystal_colour            colourless
_exptl_crystal_colour_primary    colourless
_exptl_crystal_density_diffrn    1.541
_exptl_crystal_density_meas      ?
_exptl_crystal_density_method    ?
_exptl_crystal_description       block
_exptl_crystal_F_000             304
_exptl_crystal_size_max          0.1
_exptl_crystal_size_mid          0.1
_exptl_crystal_size_min          0.1
_exptl_transmission_factor_max   ?
_exptl_transmission_factor_min   ?
_diffrn_reflns_av_R_equivalents  0.0529
_diffrn_reflns_av_unetI/netI     0.0276
_diffrn_reflns_Laue_measured_fraction_full 0.995
_diffrn_reflns_Laue_measured_fraction_max 0.993
_diffrn_reflns_limit_h_max       19
_diffrn_reflns_limit_h_min       -19
_diffrn_reflns_limit_k_max       9
_diffrn_reflns_limit_k_min       -9
_diffrn_reflns_limit_l_max       9
_diffrn_reflns_limit_l_min       -10
_diffrn_reflns_number            9048
_diffrn_reflns_point_group_measured_fraction_full 0.995
_diffrn_reflns_point_group_measured_fraction_max 0.993
_diffrn_reflns_theta_full        25.242
_diffrn_reflns_theta_max         30.523
_diffrn_reflns_theta_min         2.922
_diffrn_ambient_temperature      100.0
_diffrn_detector_area_resol_mean ?
_diffrn_measured_fraction_theta_full 0.995
_diffrn_measured_fraction_theta_max 0.993
_diffrn_measurement_device_type  'Bruker APEX-II CCD'
_diffrn_measurement_method       '\f and \w scans'
_diffrn_radiation_type           MoK\a
_diffrn_radiation_wavelength     0.71073
_diffrn_source                   ?
_diffrn_source_current           1.0
_diffrn_source_power             0.05
_diffrn_source_voltage           50.0
_diffrn_standards_number         0
_reflns_Friedel_coverage         0.000
_reflns_Friedel_fraction_full    .
_reflns_Friedel_fraction_max     .
_reflns_number_gt                948
_reflns_number_total             1056
_reflns_special_details          
;
 Reflections were merged by SHELXL according to the crystal
 class for the calculation of statistics and refinement.
 
 _reflns_Friedel_fraction is defined as the number of unique
 Friedel pairs measured divided by the number that would be
 possible theoretically, ignoring centric projections and
 systematic absences.
;
_reflns_threshold_expression     'I > 2\s(I)'
_computing_cell_refinement       'SAINT V8.40B (?, 2016)'
_computing_data_collection       ?
_computing_data_reduction        'SAINT V8.40B (?, 2016)'
_computing_molecular_graphics    'Olex2 1.3 (Dolomanov et al., 2009)'
_computing_publication_material  'Olex2 1.3 (Dolomanov et al., 2009)'
_computing_structure_refinement  'XL  (Sheldrick, 2008)'
_computing_structure_solution    'SHELXT 2018/2 (Sheldrick, 2018)'
_refine_diff_density_max         0.479
_refine_diff_density_min         -0.399
_refine_diff_density_rms         0.080
_refine_ls_extinction_coef       .
_refine_ls_extinction_method     none
_refine_ls_goodness_of_fit_ref   1.054
_refine_ls_hydrogen_treatment    constr
_refine_ls_matrix_type           full
_refine_ls_number_parameters     49
_refine_ls_number_reflns         1056
_refine_ls_number_restraints     0
_refine_ls_R_factor_all          0.0322
_refine_ls_R_factor_gt           0.0257
_refine_ls_restrained_S_all      1.054
_refine_ls_shift/su_max          0.000
_refine_ls_shift/su_mean         0.000
_refine_ls_structure_factor_coef Fsqd
_refine_ls_weighting_details     
'w=1/[\s^2^(Fo^2^)+(0.0223P)^2^+0.4734P] where P=(Fo^2^+2Fc^2^)/3'
_refine_ls_weighting_scheme      calc
_refine_ls_wR_factor_gt          0.0589
_refine_ls_wR_factor_ref         0.0641
_refine_special_details          ?
_olex2_refinement_description    
;
1. Fixed Uiso
 At 1.2 times of:
  All C(H) groups
2.a Aromatic/amide H refined with riding coordinates:
 C1(H1), C2(H2), C3(H3), C4(H4), C5(H5)
;
_atom_sites_solution_hydrogens   geom
_atom_sites_solution_primary     dual
_atom_sites_solution_secondary   ?
loop_
_atom_site_label
_atom_site_type_symbol
_atom_site_fract_x
_atom_site_fract_y
_atom_site_fract_z
_atom_site_U_iso_or_equiv
_atom_site_adp_type
_atom_site_occupancy
_atom_site_site_symmetry_order
_atom_site_calc_flag
_atom_site_refinement_flags_posn
_atom_site_refinement_flags_adp
_atom_site_refinement_flags_occupancy
_atom_site_disorder_assembly
_atom_site_disorder_group
Cl1 Cl 0.85403(3) 0.750000 0.17522(6) 0.01504(11) Uani 1 2 d S T P . .
Cl2 Cl 0.73155(3) 0.750000 0.46422(6) 0.01462(11) Uani 1 2 d S T P . .
N01 N 0.64756(10) 0.750000 0.6490(2) 0.0133(3) Uani 1 2 d S T P . .
C1 C 0.55423(13) 0.750000 0.6036(3) 0.0181(4) Uani 1 2 d S T P . .
H1 H 0.534773 0.750000 0.474793 0.022 Uiso 1 2 calc R U P . .
C2 C 0.61344(14) 0.750000 0.9738(3) 0.0199(4) Uani 1 2 d S T P . .
H2 H 0.634852 0.750000 1.101386 0.024 Uiso 1 2 calc R U P . .
C3 C 0.67887(13) 0.750000 0.8280(2) 0.0169(3) Uani 1 2 d S T P . .
H3 H 0.745690 0.750000 0.854239 0.020 Uiso 1 2 calc R U P . .
C4 C 0.51610(14) 0.750000 0.9335(3) 0.0213(4) Uani 1 2 d S T P . .
H4 H 0.470195 0.750000 1.032887 0.026 Uiso 1 2 calc R U P . .
C5 C 0.48685(13) 0.750000 0.7462(3) 0.0221(4) Uani 1 2 d S T P . .
H5 H 0.420448 0.750000 0.716151 0.027 Uiso 1 2 calc R U P . .

loop_
_atom_site_aniso_label
_atom_site_aniso_U_11
_atom_site_aniso_U_22
_atom_site_aniso_U_33
_atom_site_aniso_U_23
_atom_site_aniso_U_13
_atom_site_aniso_U_12
Cl1 0.01348(19) 0.0197(2) 0.01196(18) 0.000 0.00067(13) 0.000
Cl2 0.01321(19) 0.0181(2) 0.01260(19) 0.000 0.00134(14) 0.000
N01 0.0120(7) 0.0158(7) 0.0122(7) 0.000 0.0018(5) 0.000
C1 0.0131(7) 0.0271(9) 0.0141(8) 0.000 -0.0021(6) 0.000
C2 0.0212(9) 0.0260(10) 0.0126(8) 0.000 0.0006(7) 0.000
C3 0.0148(8) 0.0216(9) 0.0142(8) 0.000 -0.0026(6) 0.000
C4 0.0186(8) 0.0267(10) 0.0185(8) 0.000 0.0054(7) 0.000
C5 0.0120(8) 0.0339(11) 0.0206(9) 0.000 0.0005(7) 0.000

_geom_special_details            
;
 All esds (except the esd in the dihedral angle between two l.s. planes)
 are estimated using the full covariance matrix.  The cell esds are taken
 into account individually in the estimation of esds in distances, angles
 and torsion angles; correlations between esds in cell parameters are only
 used when they are defined by crystal symmetry.  An approximate (isotropic)
 treatment of cell esds is used for estimating esds involving l.s. planes.
;
loop_
_geom_bond_atom_site_label_1
_geom_bond_atom_site_label_2
_geom_bond_distance
_geom_bond_site_symmetry_2
_geom_bond_publ_flag
Cl2 N01 1.7538(15) . ?
N01 C1 1.340(2) . ?
N01 C3 1.339(2) . ?
C1 H1 0.9500 . ?
C1 C5 1.378(3) . ?
C2 H2 0.9500 . ?
C2 C3 1.376(3) . ?
C2 C4 1.387(3) . ?
C3 H3 0.9500 . ?
C4 H4 0.9500 . ?
C4 C5 1.385(3) . ?
C5 H5 0.9500 . ?

loop_
_geom_angle_atom_site_label_1
_geom_angle_atom_site_label_2
_geom_angle_atom_site_label_3
_geom_angle
_geom_angle_site_symmetry_1
_geom_angle_site_symmetry_3
_geom_angle_publ_flag
C1 N01 Cl2 118.07(12) . . ?
C3 N01 Cl2 119.07(12) . . ?
C3 N01 C1 122.86(15) . . ?
N01 C1 H1 120.4 . . ?
N01 C1 C5 119.16(17) . . ?
C5 C1 H1 120.4 . . ?
C3 C2 H2 120.1 . . ?
C3 C2 C4 119.70(17) . . ?
C4 C2 H2 120.1 . . ?
N01 C3 C2 119.43(17) . . ?
N01 C3 H3 120.3 . . ?
C2 C3 H3 120.3 . . ?
C2 C4 H4 120.5 . . ?
C5 C4 C2 118.95(18) . . ?
C5 C4 H4 120.5 . . ?
C1 C5 C4 119.89(18) . . ?
C1 C5 H5 120.1 . . ?
C4 C5 H5 120.1 . . ?

loop_
_geom_torsion_atom_site_label_1
_geom_torsion_atom_site_label_2
_geom_torsion_atom_site_label_3
_geom_torsion_atom_site_label_4
_geom_torsion
_geom_torsion_site_symmetry_1
_geom_torsion_site_symmetry_2
_geom_torsion_site_symmetry_3
_geom_torsion_site_symmetry_4
_geom_torsion_publ_flag
Cl2 N01 C1 C5 180.000(0) . . . . ?
Cl2 N01 C3 C2 180.000(0) . . . . ?
N01 C1 C5 C4 0.000(0) . . . . ?
C1 N01 C3 C2 0.000(0) . . . . ?
C2 C4 C5 C1 0.000(1) . . . . ?
C3 N01 C1 C5 0.000(0) . . . . ?
C3 C2 C4 C5 0.000(1) . . . . ?
C4 C2 C3 N01 0.000(0) . . . . ?

_shelx_res_file                  
;
TITL pnma_a.res in Pnma
    pnma.res
    created by SHELXL-2018/3 at 17:23:39 on 19-Jan-2022
REM Old TITL Pnma in Pnma
REM SHELXT solution in Pnma: R1 0.054, Rweak 0.002, Alpha 0.031
REM <I/s> 0.739 for 94 systematic absences, Orientation as input
REM Formula found by SHELXT: C5 N Cl2
CELL 0.71073 13.9435 6.5593 7.0669 90 90 90
ZERR 4 0.0006 0.0003 0.0004 0 0 0
LATT 1
SYMM 0.5-X,-Y,0.5+Z
SYMM -X,0.5+Y,-Z
SYMM 0.5+X,0.5-Y,0.5-Z
SFAC C H Cl N
UNIT 20 20 8 4

L.S. 4
PLAN  1
SIZE 0.1 0.1 0.1
TEMP -173.15
CONF
BOND
list 4
MORE -1
BOND $H
fmap 2
acta
OMIT 2 7 5
REM <olex2.extras>
REM <HklSrc "%Pnma.hkl">
REM </olex2.extras>

WGHT    0.022300    0.473400
FVAR       1.29567
CL1   3    0.854025    0.750000    0.175223    10.50000    0.01348    0.01968 =
         0.01196    0.00000    0.00067    0.00000
CL2   3    0.731552    0.750000    0.464217    10.50000    0.01321    0.01806 =
         0.01260    0.00000    0.00134    0.00000
N01   4    0.647559    0.750000    0.648951    10.50000    0.01200    0.01581 =
         0.01216    0.00000    0.00176    0.00000
C1    1    0.554228    0.750000    0.603625    10.50000    0.01309    0.02711 =
         0.01407    0.00000   -0.00214    0.00000
AFIX  43
H1    2    0.534773    0.750000    0.474793    10.50000   -1.20000
AFIX   0
C2    1    0.613437    0.750000    0.973770    10.50000    0.02117    0.02605 =
         0.01261    0.00000    0.00063    0.00000
AFIX  43
H2    2    0.634852    0.750000    1.101386    10.50000   -1.20000
AFIX   0
C3    1    0.678867    0.750000    0.828015    10.50000    0.01484    0.02159 =
         0.01425    0.00000   -0.00257    0.00000
AFIX  43
H3    2    0.745690    0.750000    0.854239    10.50000   -1.20000
AFIX   0
C4    1    0.516096    0.750000    0.933543    10.50000    0.01857    0.02666 =
         0.01853    0.00000    0.00540    0.00000
AFIX  43
H4    2    0.470195    0.750000    1.032887    10.50000   -1.20000
AFIX   0
C5    1    0.486851    0.750000    0.746239    10.50000    0.01196    0.03390 =
         0.02055    0.00000    0.00050    0.00000
AFIX  43
H5    2    0.420448    0.750000    0.716151    10.50000   -1.20000
AFIX   0
HKLF 4


REM  pnma_a.res in Pnma
REM wR2 = 0.064083, GooF = S = 1.05419, Restrained GooF = 1.05419 for all data
REM R1 = 0.025712 for 948 Fo > 4sig(Fo) and 0.032209 for all 1056 data
REM 49 parameters refined using 0 restraints

END

WGHT      0.0215      0.4813

REM Highest difference peak  0.479,  deepest hole -0.399,  1-sigma level  0.080
Q1    1   0.5303  0.7500  0.6986  10.50000  0.05    0.48
;
_shelx_res_checksum              95453
_shelx_hkl_file                  
;
   0   1   0    1.80    1.50
   0   1   0    3.30    1.10
   0   3   0    0.40    4.40
   0   3   0   -2.10    2.50
   0  -3   0    0.60    2.30
   0  -3   0   -1.20    3.80
   0  -5   0    7.80    5.20
   0  -5   0    7.80    9.40
   0   5   0   12.80    8.30
   0   5   0   -0.50    4.10
   0  -6   0 9706.03  406.86
   0   6   0 9999.00  421.26
   0   6   0 8855.61  405.16
   0  -6   0 9685.03  423.06
   0   7   0   -6.10   13.70
   0  -7   0    0.30   12.70
   0  -7   0    7.50    7.80
   0  -8   0 3876.71  195.98
   0   8   0 3998.20  193.38
   0  -8   0 3860.81  176.08
   0  -9   0   11.20   31.20
   0   9   0    3.20   25.20
   0  -9   0  -27.10   13.40
   0   0   1    3.60    1.70
   0   0  -1    4.50    2.10
   0   0   1    2.20    0.90
   0   0  -1    2.50    1.10
   0   1   1  366.06   17.10
   0   1  -1  353.66   20.40
   0  -1  -1  402.56   21.80
   0  -1   1  379.36   22.10
   0   1   1  366.16   19.70
   0   1  -1  370.56   17.50
   0   2  -1    1.80    3.20
   0   2   1    1.50    1.50
   0   2  -1    0.90    1.80
   0   2   1    0.30    2.00
   0   3   1   25.20    7.00
   0   3  -1   17.90    6.30
   0   3  -1   12.40    4.40
   0   3   1   21.30    4.00
   0  -4  -1    0.10    3.10
   0   4  -1   -4.20    5.30
   0   4   1    4.20    5.30
   0  -4   1   -4.00    5.80
   0  -4   1   -2.50    3.00
   0   4   1    1.90    3.20
   0  -4  -1   -5.50    5.00
   0   5  -1   53.49    9.00
   0  -5  -1   29.90    7.40
   0  -5   1   35.80   11.70
   0   5  -1   38.20   11.70
   0   5   1   42.10   11.50
   0  -5  -1   25.70   12.50
   0  -5   1   42.10    7.90
   0   5   1   50.79    8.30
   0  -6  -1   20.60   12.60
   0  -6  -1   -2.60    6.10
   0   6  -1   -2.20   10.30
   0   6  -1   -3.10    6.70
   0   6   1  -10.20    9.90
   0   6   1    2.90    6.00
   0  -6   1   -5.40    9.80
   0  -6   1   -7.40    4.90
   0  -7  -1   58.59   12.20
   0  -7  -1   63.89   21.40
   0  -7   1   63.59   11.60
   0   7  -1   44.10   19.50
   0   7   1   54.09   16.70
   0  -7   1   93.99   21.90
   0  -8  -1  -26.40   10.90
   0   8  -1    2.10   18.40
   0  -8   1   -5.70   10.20
   0  -8  -1   14.90   24.40
   0  -8   1   -6.80   21.70
   0   8   1    0.60   18.20
   0  -9   1   17.90   32.20
   0  -9  -1   -5.30   14.30
   0  -9  -1   22.90   36.20
   0  -9   1  -10.40   12.90
   0   9  -1   55.19   32.80
   0   9   1   58.49   28.60
   0   0  -2  482.75   29.10
   0   0   2  586.44   30.00
   0   0  -2  533.65   25.40
   0   1   2   -0.40    2.50
   0  -1  -2    1.80    1.50
   0   1  -2    1.20    1.70
   0  -1  -2    1.70    2.40
   0  -1   2    1.30    1.50
   0   1  -2   -0.10    3.10
   0   1   2    2.70    1.40
   0  -1   2    0.80    2.30
   0  -2   2  333.07   18.90
   0   2   2  358.36   18.50
   0  -2   2  385.26   24.80
   0  -2  -2  380.36   19.20
   0   2   2  361.76   23.10
   0   2  -2  388.66   19.70
   0  -2  -2  370.26   24.40
   0   2  -2  364.76   25.10
   0   3   2    0.10    3.70
   0  -3   2    6.40    6.80
   0   3   2    1.00    2.20
   0   3  -2   -2.90    3.30
   0  -3  -2   -0.60    4.50
   0   3  -2    4.10    5.60
   0   4   2  157.58   16.50
   0   4  -2  183.48   20.50
   0   4  -2  177.48   13.60
   0   4   2  175.98   12.00
   0  -5   2    6.60    9.00
   0  -5  -2   -0.60    9.00
   0  -5   2    2.30    4.90
   0  -5  -2   -3.60    4.50
   0   5   2   -2.10    4.30
   0   5   2   -3.10    5.80
   0   5  -2   -1.40    8.50
   0  -6  -2   95.29   13.70
   0   6   2   82.99   16.80
   0  -6   2   84.99   18.30
   0   6  -2   63.29   18.30
   0  -6  -2  103.09   21.80
   0  -6   2   93.99   12.90
   0   6   2   82.99   11.00
   0   6  -2   79.89   13.60
   0  -7  -2    5.50    8.20
   0   7   2   13.70    9.20
   0   7   2   10.40   13.30
   0  -7   2    7.10    8.30
   0  -7  -2  -20.20   15.20
   0   7  -2    0.00   18.20
   0  -7   2   -6.00   15.10
   0  -8   2   57.49   24.10
   0   8   2   64.59   22.50
   0  -8   2   46.60   13.20
   0  -8  -2   43.00   14.30
   0   8  -2   25.50   24.40
   0  -8  -2   52.39   26.70
   0   9  -2   23.50   35.80
   0  -9  -2   24.80   43.70
   0  -9   2   -7.70   28.20
   0   9   2   -9.50   27.00
   0  -9   2   -2.80   16.50
   0  -9  -2   24.50   29.70
   0   0  -3    5.30    3.00
   0   0  -3    1.90    5.00
   0  -1  -3   11.40    4.00
   0   1  -3    9.30    5.10
   0   1  -3   15.60    4.30
   0  -1   3   10.10    5.90
   0  -1  -3   10.50    6.30
   0  -1  -3   21.60    6.90
   0   2   3    1.40    2.30
   0   2  -3    2.30    3.20
   0   2  -3    3.40    5.00
   0  -2   3    7.00    5.60
   0  -2  -3    4.00    3.10
   0  -2  -3   -0.50    3.30
   0  -2   3    7.10    3.80
   0   2   3   10.50    5.00
   0   3   3   10.10    5.70
   0   3  -3   11.70    4.40
   0  -3  -3   -1.90    5.20
   0  -3   3   16.40    7.60
   0  -3  -3   19.40    4.90
   0   3   3   18.50    4.30
   0  -3   3   18.20    5.30
   0   3  -3   14.30    7.70
   0   4  -3    0.80    7.20
   0  -4   3    4.40    7.30
   0  -4  -3   -2.30    7.50
   0  -4  -3    1.90    4.60
   0   4   3    5.60    3.10
   0   4  -3    6.70    4.80
   0   4   3   -4.50    4.80
   0   5   3   19.20    5.70
   0   5   3   35.00   10.40
   0   5  -3    6.60   11.50
   0   5  -3    9.70    6.60
   0   6  -3   15.40   14.70
   0  -6  -3    8.70   16.10
   0  -6   3   -4.60    9.90
   0   6   3    3.70    8.60
   0  -6  -3    6.70    8.70
   0  -6   3    2.00    7.80
   0   7   3   18.20    9.20
   0   7  -3   22.70   19.80
   0  -7  -3   21.90   12.40
   0   7   3   16.80   15.10
   0   7  -3    5.90   12.10
   0  -7   3   -1.60    8.60
   0  -7   3    5.80   16.30
   0  -7  -3   28.00   22.90
   0  -8   3  -32.50   20.00
   0   8   3   28.30   18.70
   0  -8  -3   27.20   16.00
   0  -8  -3   -2.40   25.00
   0  -8   3   -1.50   12.10
   0   8  -3   -7.40   24.10
   0   0  -4   65.49    7.70
   0   0  -4   66.39   12.60
   0   0  -4   44.30   11.60
   0  -1  -4    0.70    2.40
   0  -1  -4   -0.30    4.00
   0  -1  -4    6.00    6.20
   0   1  -4    3.10    4.80
   0  -1   4    1.70    5.60
   0   1  -4    8.20    3.90
   0  -2  -4   40.90   10.20
   0   2  -4   47.50    8.00
   0  -2   4   32.50   10.20
   0   2  -4   58.19   13.70
   0  -3  -4   -2.70    6.20
   0   3   4    2.00    7.10
   0   3   4   -2.40    2.80
   0  -3   4    3.80    5.90
   0   3  -4    0.10    3.00
   0   3  -4    6.70    7.90
   0   4  -4   19.60   12.40
   0   4  -4   24.80    7.80
   0  -4  -4   12.80   11.30
   0  -4   4   23.80    7.60
   0  -4  -4   26.00    7.80
   0  -4   4   43.60   13.50
   0   4   4   35.40    7.30
   0   4   4   47.30   12.70
   0   5  -4    6.60   12.70
   0  -5  -4   -7.30    6.70
   0   5  -4   -2.20    6.40
   0  -5   4   12.90    6.40
   0  -5   4    4.00   10.60
   0  -5  -4   -4.80   11.70
   0   5   4   -0.70    5.00
   0   5   4    0.20    8.10
   0   6  -4    9.80   16.40
   0   6   4   14.70   13.80
   0   6  -4   15.90   10.90
   0   6   4   36.40    8.90
   0   7   4   12.30   16.60
   0  -7  -4   18.90   13.40
   0   7  -4  -20.10   24.10
   0  -7   4    5.70   19.40
   0  -7   4   -5.60   11.60
   0  -7  -4  -15.10   20.20
   0   8  -4   32.00   36.00
   0   8   4   36.90   24.60
   0  -8   4   -8.00   29.30
   0  -8  -4  -37.50   29.50
   0   0  -5   -1.40    6.70
   0   0  -5    0.20    7.60
   0   0  -5   -3.50    2.70
   0   1  -5   77.99   19.90
   0  -1  -5   90.79   18.20
   0  -1  -5   51.19   12.90
   0  -1  -5   63.39    9.80
   0   1  -5   74.09   10.90
   0  -2  -5    1.00    3.70
   0  -2  -5    1.10    7.40
   0  -2  -5   -4.10    7.10
   0   2  -5    3.40    4.30
   0   2  -5    2.90    6.30
   0  -2   5    0.30    7.50
   0   3  -5   38.10    8.70
   0   3  -5   50.59   15.80
   0  -3  -5   38.30   13.00
   0  -3   5   28.80   13.70
   0   4  -5    4.50   11.80
   0   4   5   -1.30    4.90
   0   4   5   -8.40    8.60
   0  -4   5   18.10   12.10
   0   4  -5    0.70    6.50
   0  -4  -5    1.60   10.90
   0   5  -5   36.40   11.60
   0  -5   5   24.70   13.80
   0  -5   5   27.70   11.00
   0  -5  -5   23.80   11.70
   0   5   5   24.30   14.00
   0   5  -5   28.70   17.40
   0  -5  -5   35.50   16.20
   0   5   5   16.80    7.60
   0   6  -5   -6.80   10.00
   0  -6   5    5.10   12.00
   0   6   5   -7.30    7.10
   0   6   5  -27.00   13.80
   0   6  -5  -15.00   19.80
   0  -6   5   -2.90   15.00
   0  -6  -5    0.40   19.30
   0  -6  -5   10.70   14.20
   0   7  -5    7.20   30.20
   0   7   5   37.40   20.10
   0  -8  -5  -13.70   43.00
   0   8  -5   -0.80   44.10
   0  -8   5  -41.70   33.80
   0   8   5   -8.80   31.30
   0   0  -6 1852.31  102.89
   0   0  -6 1945.61  101.09
   0   0  -6 1816.62   88.19
   0   1  -6    4.70    5.10
   0   1  -6    6.30   10.60
   0  -1  -6   15.20   11.60
   0  -1  -6    0.00    4.20
   0  -1  -6   -5.70    9.00
   0  -2  -6 1657.63   91.19
   0   2  -6 1735.93   95.79
   0   2  -6 1645.84   79.59
   0  -2   6 1538.95   91.49
   0  -2  -6 1663.03   79.19
   0  -2  -6 1628.14   92.69
   0   3  -6   17.20   13.70
   0  -3  -6   18.10   12.20
   0   3  -6    5.60    6.50
   0  -3  -6   -0.50    4.10
   0  -3   6   -0.60   11.80
   0  -3  -6   -3.30   11.30
   0  -4   6 1181.58   75.59
   0   4  -6 1086.99   60.79
   0  -4  -6 1162.18   75.29
   0   4  -6 1100.79   77.79
   0  -4  -6 1232.88   74.09
   0  -4  -6 1148.39   58.99
   0   5  -6   32.00   22.00
   0  -5  -6   -2.60   18.30
   0  -5   6    8.70   15.80
   0   5  -6  -19.00    8.60
   0   6  -6  587.14   62.09
   0  -6   6  565.64   55.29
   0   6  -6  642.14   43.10
   0  -6  -6  642.34   62.29
   0  -7   6  -14.90   27.50
   0  -7  -6   -2.40   33.10
   0   7  -6    6.30   35.30
   0   0  -7   12.10   13.70
   0   0  -7    2.80    5.30
   0   0  -7  -10.30   13.10
   0  -1  -7 3284.47  145.99
   0  -1  -7 2942.31  161.08
   0   1  -7 3231.38  145.79
   0   1  -7 3267.37  161.58
   0   1  -7 3128.49  163.78
   0  -1  -7 3230.58  159.98
   0  -2  -7    6.80   14.70
   0  -2  -7    2.90    5.00
   0   2  -7    2.50    6.10
   0  -2  -7   -9.20   11.90
   0   2  -7    6.10   15.60
   0  -3  -7 2435.56  115.89
   0   3  -7 2468.95  117.39
   0  -3   7 2585.24  134.59
   0  -3  -7 2402.46  132.69
   0  -3  -7 2398.46  132.59
   0   3  -7 2559.34  139.29
   0   4  -7   -5.40   21.40
   0  -4  -7    6.10    6.30
   0  -4  -7    8.90   17.80
   0   4  -7    0.80    8.60
   0  -4  -7   17.30   20.10
   0  -4   7   -0.30   18.30
   0  -5  -7 1629.94   78.09
   0   5  -7 1438.56  103.99
   0  -5   7 1509.35   97.09
   0  -5  -7 1414.56   93.99
   0  -5  -7 1506.85  102.19
   0   6  -7  -24.50   32.90
   0  -6  -7   13.90   24.60
   0  -6  -7  -14.60   30.80
   0  -6  -7    0.50    5.50
   0  -6   7   10.50   30.90
   0   0  -8  610.44   56.69
   0   0  -8  658.33   53.09
   0   0  -8  654.83   40.70
   0  -1  -8    6.70    6.60
   0   1  -8   -1.30    7.20
   0   1  -8  -12.30   16.20
   0   1  -8   -3.10   18.90
   0  -1  -8  -10.20   17.00
   0  -1  -8   28.10   18.50
   0  -2  -8  526.35   51.29
   0  -2  -8  541.15   53.99
   0   2  -8  730.83   60.79
   0  -2  -8  605.14   38.20
   0   2  -8  544.85   37.90
   0  -3  -8    5.60    6.30
   0  -3  -8  -10.10   20.90
   0   3  -8    3.00    8.90
   0   3  -8   -0.90   17.70
   0  -3  -8   13.70   20.30
   0  -4  -8  424.26   56.59
   0  -4  -8  340.97   28.60
   0  -4   8  425.36   51.89
   0  -4  -8  371.56   51.89
   0   4  -8  478.15   59.19
   0   4  -8  420.36   33.40
   0  -5  -8    2.70   32.70
   0   5  -8  -10.20   15.20
   0  -5   8   15.60   31.20
   0  -5  -8   -9.10   26.70
   0  -5  -8   -8.70    5.80
   0   5  -8  -41.10   34.30
   0   0  -9  -19.20   23.00
   0   0  -9   -9.70    6.30
   0   1  -9   -0.90    8.20
   0  -1  -9   20.70   24.90
   0  -1  -9    2.50    7.20
   0   1  -9    7.40   28.00
   0  -1  -9  -25.60   25.70
   0   1  -9   35.20   30.70
   0  -2  -9   -6.60    5.20
   0  -2  -9   -9.40   25.10
   0  -2  -9    9.70   26.50
   0   2  -9   17.80   30.20
   0   2  -9    0.60    8.80
   0   2  -9   17.70   26.30
   0   3  -9   -1.20    9.70
   0   3  -9  -27.50   21.10
   0   3  -9   -3.90   34.30
   0  -3  -9   22.70   31.10
   0  -3  -9   37.00   31.80
   0  -3  -9    7.00    7.10
   0  -4  -9  -46.30   33.70
   0   4  -9    5.00   34.60
   0   4  -9   15.30   43.50
   0  -4  -9   -3.00    6.30
   0   4  -9   -6.00   15.50
   0  -4  -9   38.80   38.60
   0   0 -10  381.16   58.29
   0   0 -10  472.55   64.99
   0   0 -10  362.96   31.90
   0  -1 -10    1.50    9.20
   0   1 -10    4.10   10.60
   0  -1 -10  -50.09   36.20
   0   1 -10  -44.80   35.10
   0  -1 -10   36.50   39.10
   0   1 -10   24.80   40.60
  -1   1   0    0.90    1.30
   1  -1   0    2.30    2.40
   1   1   0    0.20    0.70
  -1   1   0   -0.50    2.00
  -1  -1   0    2.90    1.50
   1   1   0    2.30    1.40
  -1  -1   0    0.20    0.80
   1  -1   0   -0.40    1.10
  -1   2   0    1.00    2.40
   1  -2   0    1.80    2.20
   1   2   0    1.40    2.30
   1  -2   0   -1.00    1.80
  -1  -2   0    4.90    3.10
  -1   2   0    2.60    1.80
  -1  -2   0    2.30    1.40
   1   2   0    1.60    1.40
  -1   3   0    0.70    5.00
  -1  -3   0   -1.30    2.10
   1   3   0   -0.70    2.30
  -1  -3   0   -1.20    4.30
   1   3   0   -5.50    3.20
   1  -3   0   -1.10    4.50
  -1   3   0   -2.00    3.00
   1   4   0    8.50    7.00
   1  -4   0    6.60    7.30
   1   4   0    1.80    3.40
  -1   4   0    7.00    3.80
  -1  -4   0    5.00    6.20
  -1  -4   0    7.10    3.60
  -1   4   0    6.20    6.60
   1   5   0   -5.80    5.80
  -1   5   0   -4.40    4.70
  -1  -5   0    0.80    3.70
  -1  -5   0   -1.00    7.90
  -1   5   0   -5.00    7.40
  -1   6   0    4.40    5.70
  -1  -6   0   21.60   12.00
  -1   6   0   11.50    9.90
  -1  -6   0    5.00    5.50
   1   6   0    8.80    9.00
  -1  -7   0   -3.00    6.00
  -1  -7   0    7.60   13.20
  -1   7   0    8.60    8.20
   1  -7   0    6.50    8.60
   1  -7   0    4.70   13.80
   1   7   0   -0.50   13.00
  -1   7   0    6.80   12.90
  -1  -8   0   28.60   18.30
   1   8   0   12.40   19.30
   1  -8   0   37.30   26.10
  -1  -8   0   12.00    9.20
  -1   8   0    4.60   19.80
   1  -8   0  -11.00   12.00
  -1  -9   0  -19.70   28.80
   1  -9   0   11.90   30.40
  -1   9   0  -17.70   29.30
  -1  -9   0   -9.10   10.40
   1   9   0  -23.00   25.80
   1   0  -1  157.88    9.90
  -1   0   1  144.39    7.90
  -1   0   1  189.38   10.50
   1   0   1  143.59    8.00
   1   0  -1  151.88    7.90
   1   0   1  153.58   10.30
  -1   0  -1  172.08   10.60
  -1   0  -1  160.18    8.20
  -1  -1  -1  954.40   48.40
  -1   1   1 1178.48   52.69
  -1  -1  -1  999.60   50.99
   1  -1   1 1166.78   53.59
   1   1  -1 1270.17   49.50
  -1   1   1 1140.79   49.20
   1   1  -1 1221.18   52.09
   1  -1   1 1109.59   49.50
  -1   1  -1 1132.49   53.89
   1  -1  -1 1205.68   53.39
  -1  -1   1 1090.89   51.79
   1   1   1 1184.78   51.29
  -1   1  -1 1175.68   49.80
   1  -1  -1 1141.69   49.40
  -1  -1   1  998.10   48.70
   1   1   1 1204.98   48.80
   1  -2   1  145.19   13.10
   1  -2   1  116.49    8.50
  -1   2   1  127.79    8.20
  -1   2   1  147.59   12.10
  -1  -2  -1  128.59   11.00
   1   2  -1  118.69    7.90
  -1  -2  -1  132.89    7.90
   1   2  -1  144.19   11.70
  -1   2  -1  123.99   12.30
   1  -2  -1  125.09    8.60
  -1  -2   1  128.69    7.80
   1   2   1  129.49   10.10
   1  -2  -1  125.09   12.50
   1   2   1  127.89    7.50
  -1  -2   1  123.29   10.80
  -1   2  -1  123.89    8.70
  -1  -3  -1  654.73   37.60
   1   3  -1  639.34   37.70
  -1   3   1  645.14   31.50
   1   3  -1  653.93   31.40
  -1   3   1  692.03   38.70
   1  -3   1  594.64   31.70
   1  -3   1  574.64   38.20
  -1  -3  -1  633.94   31.20
   1  -3  -1  606.94   32.00
  -1   3  -1  671.53   40.30
   1  -3  -1  671.73   40.20
  -1   3  -1  666.43   32.50
  -1  -3   1  699.73   37.40
   1   3   1  636.94   30.40
  -1  -3   1  677.13   31.10
   1   3   1  664.03   35.70
   1  -4   1   90.09   16.70
  -1   4   1   93.89   15.00
  -1   4   1   87.59    8.30
   1   4  -1   83.39   14.80
  -1  -4  -1   96.49   15.40
   1   4  -1   79.99    8.70
  -1  -4  -1   99.99    9.10
  -1  -4   1   82.79    8.20
  -1   4  -1   90.19    9.30
   1   4   1   77.39    7.50
  -1  -4   1   59.69   12.10
   1  -4  -1   78.49   15.10
   1   4   1   61.89   11.30
  -1   4  -1   78.59   15.10
  -1   5   1  353.86   21.80
   1   5  -1  391.06   31.80
  -1   5   1  370.66   30.60
  -1  -5  -1  368.06   31.00
  -1  -5  -1  325.57   21.60
  -1   5  -1  399.56   33.60
  -1   5  -1  327.87   22.80
  -1  -5   1  372.76   30.00
   1   5   1  394.46   28.70
  -1  -5   1  348.37   21.50
   1   6  -1   64.39   16.90
  -1  -6  -1   70.09   17.90
  -1  -6  -1   79.19   11.80
  -1   6   1   53.19   15.20
  -1   6   1   59.09   10.60
   1   6   1   56.69   13.70
  -1  -6   1   35.70   15.30
  -1   6  -1   69.49   19.00
  -1   6  -1   73.09   12.40
  -1  -6   1   63.09   10.60
   1   7  -1  247.58   34.10
  -1  -7  -1  201.48   29.60
  -1  -7  -1  216.78   17.60
   1  -7   1  153.68   28.30
   1  -7   1  192.08   18.70
  -1   7   1  187.18   28.70
   1   7   1  224.58   27.20
  -1  -7   1  218.88   30.60
   1  -7  -1  160.68   18.90
  -1   7  -1  181.28   31.10
  -1  -7   1  192.18   16.70
  -1   7  -1  205.08   20.40
   1  -7  -1  200.18   32.30
  -1  -8  -1   11.20    9.80
   1  -8   1   32.00   14.00
   1  -8   1   17.50   23.60
  -1  -8  -1   17.00   22.50
   1   8  -1   42.40   25.90
  -1   8   1   27.50   18.20
  -1   8  -1   44.30   21.30
   1   8   1   26.00   19.00
  -1  -8   1   28.60   11.50
   1  -8  -1   31.70   14.30
   1  -8  -1   31.80   26.60
  -1  -9  -1  -18.60   30.20
   1  -9   1    3.10   33.40
   1   9  -1   83.39   33.70
  -1  -9  -1  -12.60   12.10
   1   9   1   94.99   29.20
  -1  -9   1   -5.90   10.40
  -1  -9   1   -2.30   28.70
  -1   9  -1   76.39   36.60
   1  -9  -1    7.80   31.20
   1   0  -2  378.26   22.10
   1   0   2  353.76   21.90
  -1   0  -2  320.97   17.60
   1   0  -2  329.57   21.00
  -1   0  -2  354.26   22.10
   1   0  -2  387.16   18.00
  -1   1   2  655.43   31.80
  -1   1   2  706.43   36.60
   1  -1   2  641.74   37.10
  -1  -1  -2  722.03   32.30
  -1  -1  -2  721.63   36.80
   1   1  -2  677.13   32.10
  -1  -1  -2  668.53   35.80
   1   1  -2  708.23   37.10
   1  -1  -2  714.93   37.00
  -1   1  -2  781.32   38.80
  -1   1  -2  658.33   32.40
  -1  -1   2  727.53   37.20
  -1   2   2  237.88   13.50
   1  -2   2  249.48   19.50
   1  -2   2  256.67   14.50
   1   2  -2  239.38   13.90
   1   2  -2  265.17   19.20
  -1   2   2  246.98   17.90
   1   2   2  235.28   17.20
  -1   2  -2  230.28   14.50
   1  -2  -2  249.68   14.30
   1   2   2  255.67   13.40
  -1   2  -2  220.78   19.20
   1  -2  -2  221.58   18.80
   1   3  -2  410.46   28.10
   1  -3   2  344.17   27.00
  -1  -3  -2  397.96   20.70
  -1   3   2  360.66   20.10
   1  -3   2  343.07   20.60
  -1  -3  -2  394.46   27.00
  -1   3   2  392.76   26.40
   1  -3  -2  338.17   20.80
   1  -3  -2  366.96   28.20
  -1   3  -2  396.16   21.80
  -1  -3   2  412.86   26.70
   1   3   2  407.06   25.10
  -1   3  -2  376.76   29.10
  -1  -3   2  387.46   20.50
   1   4  -2  121.39   18.50
  -1  -4  -2   98.59   17.10
  -1  -4  -2  108.49   10.00
  -1   4   2  105.89    9.40
   1  -4   2  110.19   10.30
  -1   4   2   97.69   15.60
   1   4  -2  100.69    9.70
   1  -4   2  103.79   16.90
   1  -4  -2   84.19   16.70
   1  -4  -2  115.89   11.00
  -1   4  -2  117.99   11.00
  -1  -4   2  123.89    9.80
   1   4   2  107.89   12.80
   1   4   2   97.89    8.30
  -1   4  -2  129.39   21.10
  -1  -4   2  117.39   14.80
  -1   5   2  211.88   15.40
   1  -5   2  201.88   24.00
  -1  -5  -2  243.98   25.70
   1   5  -2  225.88   24.90
   1   5  -2  199.18   16.10
  -1  -5  -2  228.58   17.00
  -1   5   2  215.08   22.30
   1  -5  -2  207.48   19.70
   1  -5  -2  269.77   28.70
   1   5   2  236.18   21.10
  -1  -5   2  199.48   15.40
  -1   5  -2  216.18   27.20
  -1   5  -2  234.98   18.20
   1   5   2  217.08   14.50
  -1  -5   2  240.78   23.50
  -1  -6  -2   63.99   10.80
   1   6  -2   56.99   18.70
  -1  -6  -2   55.39   16.80
  -1   6   2   64.49   10.70
  -1   6   2   76.29   16.90
  -1   6  -2   39.00   10.40
   1   6   2   33.10   12.20
  -1  -6   2   66.09   16.30
  -1  -6   2   59.59   10.50
  -1   6  -2   28.60   15.90
   1  -7   2   99.49   15.40
   1   7  -2  112.79   24.80
  -1   7   2  118.99   16.50
  -1  -7  -2   84.89   23.20
   1  -7   2   97.39   24.10
  -1   7   2  112.49   22.30
  -1  -7  -2  121.49   16.30
   1   7   2   98.79   21.20
   1  -7  -2  116.29   31.40
  -1  -7   2   62.49   19.00
  -1   7  -2  115.59   26.30
   1  -7  -2   82.99   18.70
  -1  -7   2  130.89   13.30
  -1  -8  -2   26.60   12.70
   1   8  -2   29.90   43.10
   1  -8   2   14.40   14.60
  -1   8   2   24.50   18.40
   1  -8   2    3.00   19.20
   1  -8  -2   11.70   24.10
  -1   8  -2    8.10   26.00
  -1  -8   2   13.40    9.40
   1  -8  -2    4.10   14.20
   1  -9   2   11.40   29.80
  -1   9   2   62.09   28.70
   1   9  -2   66.69   36.00
  -1  -9  -2  -25.10   13.00
  -1  -9  -2   10.70   36.60
  -1  -9   2   -9.80   11.30
  -1   9  -2   71.49   39.30
   1  -9  -2   20.90   41.30
  -1  -9   2    6.30   30.40
   1   9   2   29.30   28.70
  -1   0  -3 3236.98  153.58
   1   0  -3 3666.73  160.78
  -1   0  -3 3432.26  161.38
   1   0   3 3730.63  161.68
   1   0  -3 3675.03  154.08
   1   0  -3 3802.02  162.28
  -1  -1  -3 6094.69  260.87
  -1  -1  -3 5612.34  252.07
  -1   1   3 6318.27  261.07
   1  -1   3 6139.89  262.07
  -1  -1  -3 6095.89  259.77
   1   1  -3 6058.29  253.17
   1   1  -3 6273.67  261.87
  -1   1  -3 5717.13  261.37
   1  -1  -3 5904.31  260.07
  -1  -1   3 5743.43  252.67
  -1  -1   3 5769.62  260.17
  -1   2   3 2379.06  105.89
  -1  -2  -3 2394.36  105.69
  -1   2   3 2490.85  113.79
   1  -2   3 2557.04  116.39
   1   2  -3 2308.07  106.29
   1   2  -3 2635.44  116.09
  -1  -2  -3 2503.55  113.59
  -1  -2   3 2409.16  106.29
   1  -2  -3 2424.16  114.99
  -1   2  -3 2486.75  117.29
  -1   2  -3 2370.66  107.09
   1   2   3 2293.37  105.59
   1   2   3 2423.86  113.39
   1   3  -3 3699.33  159.38
   1   3  -3 3865.61  170.88
  -1   3   3 3680.33  166.98
  -1   3   3 3556.54  157.98
   1  -3   3 3389.06  168.48
  -1   3  -3 3750.72  160.48
   1   3   3 3580.84  157.58
   1   3   3 3723.93  166.08
   1  -3  -3 3646.34  170.68
  -1   3  -3 3887.11  173.58
   1  -4   3 1085.19   53.79
   1   4  -3 1179.48   57.09
   1   4  -3 1090.29   65.29
  -1   4   3 1117.39   61.79
   1  -4   3 1183.28   65.29
  -1   4   3 1113.79   52.49
   1  -4  -3 1052.79   54.39
   1   4   3 1039.70   51.59
  -1   4  -3 1066.39   54.89
  -1   4  -3 1118.29   67.39
   1   4   3 1137.19   60.49
   1  -4  -3 1102.39   66.39
  -1  -4   3 1215.18   65.79
  -1  -4   3 1126.79   53.09
   1   5  -3 1828.72   90.99
  -1   5   3 1940.01   89.19
  -1   5   3 1998.30  100.79
   1  -5   3 2008.20  104.29
   1  -5   3 1948.71   90.99
  -1  -5  -3 1971.40  105.09
  -1  -5  -3 1906.51   90.89
   1   5  -3 1990.60  106.09
   1  -5  -3 2110.39  109.39
  -1   5  -3 1892.81   92.19
  -1  -5   3 2072.19  102.59
   1  -5  -3 1868.41   91.89
   1   5   3 2021.70   99.09
  -1  -5   3 1999.70   89.99
  -1   5  -3 2042.00  109.29
  -1   6   3  504.05   39.40
   1   6  -3  587.64   47.70
  -1  -6  -3  535.45   45.10
  -1  -6  -3  483.35   31.20
  -1   6   3  474.75   28.60
   1  -6   3  518.55   42.50
   1  -6  -3  481.65   32.30
  -1   6  -3  496.95   32.40
  -1  -6   3  499.95   40.10
   1   6   3  582.74   39.70
  -1  -6   3  453.35   29.00
   1   6   3  437.76   27.40
  -1   6  -3  518.65   46.90
   1  -6  -3  488.25   45.20
  -1  -7  -3 1021.70   54.89
  -1  -7  -3  964.10   71.29
  -1   7   3 1073.89   66.59
   1   7  -3 1033.00   71.99
  -1   7  -3  976.00   73.79
  -1   7  -3  955.30   55.99
  -1  -7   3  941.11   51.59
   1   7   3 1012.50   63.19
  -1  -7   3 1006.70   66.19
   1  -8   3   16.10   24.90
  -1  -8  -3  175.18   40.50
  -1   8  -3  190.88   39.40
  -1  -8   3   90.49   17.50
   1   0  -4 5368.66  235.68
   1   0  -4 5469.55  237.78
   1   0   4 4991.40  235.38
  -1   0  -4 5466.85  237.88
   1   0  -4 5281.57  226.78
  -1   0  -4 5202.18  226.78
  -1  -1  -4   72.49   14.40
  -1  -1  -4   65.09   12.90
   1  -1   4   68.39   13.50
   1   1  -4   66.49   13.40
   1   1  -4   74.69    8.10
  -1  -1  -4   74.29    8.20
   1  -1  -4   74.29   13.60
   1  -1  -4   80.89   14.70
  -1   1  -4   80.89   14.90
   1  -1  -4   66.09    9.00
  -1  -1   4   59.49   12.40
  -1   1  -4   88.99    9.80
   1   2  -4 4243.38  191.68
   1  -2   4 4016.10  191.18
  -1   2   4 4153.08  189.88
  -1  -2  -4 4291.37  179.98
  -1   2   4 4228.58  179.68
  -1  -2  -4 4226.68  189.38
  -1  -2  -4 4272.87  190.18
   1   2  -4 3899.11  179.78
  -1  -2   4 4163.08  181.68
  -1   2  -4 4035.40  180.58
   1  -2  -4 4156.08  190.38
  -1   2  -4 4272.57  193.38
  -1  -2   4 4177.68  190.58
   1   3  -4   99.49   18.00
  -1   3   4   77.89   14.30
   1  -3   4   53.59   14.00
  -1  -3  -4   60.99   13.40
   1   3  -4   62.49    9.70
  -1  -3  -4   80.69    8.80
  -1   3   4   87.99    8.70
   1  -3  -4   63.79   15.10
  -1   3  -4   66.39   10.60
  -1   3  -4   48.60   14.70
   1   3   4   67.29    9.40
   1   3   4   79.29   15.00
  -1  -3   4   93.39   17.20
  -1  -3   4   96.19   11.70
  -1   4   4 2672.63  126.99
   1   4  -4 2520.25  117.19
  -1   4   4 2577.14  115.19
  -1  -4  -4 2695.93  130.59
   1   4  -4 2618.54  132.09
   1  -4   4 2692.93  130.79
  -1   4  -4 2777.42  135.99
   1   4   4 2574.14  125.89
  -1   4  -4 2615.94  118.39
   1  -4  -4 2570.54  132.09
  -1  -4   4 2506.05  128.69
   1   4   4 2343.47  114.19
   1   5  -4   49.10   10.80
  -1   5   4   46.30   14.30
   1   5  -4   91.29   21.70
   1  -5   4   64.29   17.30
  -1   5   4   63.59    9.90
  -1   5  -4   64.29   21.50
  -1  -5   4   61.69   11.70
  -1   5  -4   64.69   12.60
   1  -5  -4   38.50   17.90
   1   5   4   67.09   15.50
   1   5   4   41.00    8.30
   1  -6   4 1442.26   86.19
  -1   6   4 1445.66   82.69
   1  -6   4 1343.37   70.29
  -1  -6  -4 1375.46   71.49
   1   6  -4 1480.95   91.49
  -1  -6  -4 1436.16   89.59
  -1   6   4 1383.76   68.39
   1  -6  -4 1415.86   73.79
  -1  -6   4 1417.56   84.49
   1   6   4 1312.87   67.79
  -1  -6   4 1476.25   70.19
  -1   6  -4 1444.46   92.79
   1  -6  -4 1568.34   94.09
  -1   6  -4 1371.86   72.79
   1   6   4 1498.75   81.99
  -1   7   4   47.80   18.20
   1  -7   4   46.10   22.60
  -1   7   4   40.00   10.90
   1   7  -4   60.09   27.90
  -1  -7  -4   63.59   14.00
  -1  -7  -4   23.30   23.50
  -1   7  -4   31.10   24.90
  -1  -7   4    9.50   10.90
   1   7   4   42.30   16.90
  -1  -7   4   27.40   21.30
  -1   7  -4   46.00   13.80
   1  -7  -4   -7.80   25.00
   1   0  -5  116.09   11.20
   1   0  -5   63.69   15.00
  -1   0  -5  127.79   20.20
  -1   0  -5  118.59   11.50
   1   0  -5  126.79   19.10
  -1   0  -5  125.29   19.30
   1   1  -5  303.87   28.80
   1  -1   5  300.97   27.50
  -1  -1  -5  327.37   28.60
  -1  -1  -5  290.87   19.90
   1   1  -5  304.37   21.80
  -1  -1  -5  315.87   27.50
   1  -1  -5  272.07   27.50
   1  -1  -5  309.77   27.40
  -1   1  -5  301.37   20.40
  -1   1  -5  318.87   28.80
   1  -1  -5  287.67   19.90
   1   2  -5  101.49   20.10
  -1  -2  -5   96.99   10.10
  -1  -2  -5   68.79   16.10
   1   2  -5   92.29   10.20
  -1  -2  -5  100.59   17.80
  -1   2  -5   85.19   10.20
   1  -2  -5   85.89   17.50
   1  -2  -5   76.49   10.90
   1  -2  -5   76.39   16.70
  -1  -2   5   65.59   15.20
  -1  -3  -5  196.98   22.60
   1   3  -5  210.68   17.20
   1  -3   5  156.68   25.60
   1   3  -5  219.88   26.40
  -1   3   5  222.78   17.90
  -1  -3  -5  235.58   25.30
  -1  -3  -5  242.98   17.40
  -1   3   5  276.37   26.80
  -1   3  -5  275.97   30.00
  -1  -3   5  195.18   24.60
   1  -3  -5  202.48   24.10
   1   4  -5   47.20   10.20
  -1  -4  -5   81.49   19.80
  -1   4   5   49.80   15.50
  -1  -4  -5   43.50    9.00
   1   4  -5   49.80   17.60
   1  -4   5   21.70   13.90
  -1   4   5   65.99   10.80
  -1  -4   5   46.00   10.10
   1  -4  -5   70.89   19.40
  -1  -4   5   61.39   17.00
  -1   4  -5   55.79   11.50
  -1   4  -5   92.39   23.80
   1  -5   5  139.49   26.20
  -1   5   5  147.09   25.80
   1   5  -5  114.29   26.10
  -1   5   5  133.89   13.30
   1   5  -5  131.99   17.90
  -1  -5  -5   78.89   21.10
  -1  -5  -5  123.29   17.80
   1   5   5  108.89   21.50
   1  -5  -5  123.79   27.00
  -1  -5   5  113.99   23.50
   1   5   5   97.69   14.40
  -1   5  -5  153.58   31.10
  -1   5  -5  150.78   16.90
  -1   6   5   23.50   15.90
   1   6  -5   23.40   22.80
  -1   6   5   29.10   10.10
   1  -6   5   33.90   20.60
   1   6   5   38.00    9.90
   1  -6  -5   16.90   21.90
   1   6   5   60.39   18.60
  -1   6  -5   35.00   12.70
  -1  -6   5   24.50   10.50
  -1  -6   5   26.70   17.90
  -1   6  -5   29.00   24.60
   1   7  -5   53.79   29.20
  -1   7   5   49.40   23.70
  -1  -7  -5    4.50   14.50
  -1  -7  -5    7.20   25.00
   1  -7   5   -6.80   24.30
  -1   7   5   60.09   14.40
   1   7   5   27.00   22.80
  -1  -7   5    5.00   13.10
  -1   7  -5   73.49   33.50
  -1  -7   5   -0.20   23.50
   1  -7  -5  -10.80   26.70
   1   8  -5   -7.00   42.80
  -1   8   5   -8.30   27.30
  -1  -8  -5  -15.00   41.80
  -1  -8   5   16.10   30.40
  -1   8  -5  -16.80   39.20
   1   8   5   54.89   30.40
   1   0  -6 1427.96   73.29
  -1   0  -6 1561.74   88.69
  -1   0  -6 1515.75   85.29
  -1   0  -6 1521.45   73.99
   1   0  -6 1505.15   87.89
   1   0  -6 1623.54   85.79
   1   1  -6  738.73   53.09
  -1  -1  -6  799.52   55.29
   1   1  -6  876.11   57.29
   1   1  -6  792.42   43.40
   1  -1   6  816.72   55.59
  -1  -1  -6  839.62   54.09
  -1  -1  -6  784.82   43.20
   1  -1  -6  812.22   43.70
   1  -1  -6  815.12   53.39
  -1   1  -6  780.82   56.29
   1  -1  -6  828.82   56.59
  -1   1  -6  734.73   42.80
   1   2  -6 1326.97   79.69
   1  -2   6 1142.89   75.79
  -1  -2  -6 1293.47   64.59
   1   2  -6 1382.46   65.39
  -1  -2  -6 1337.57   78.49
  -1  -2  -6 1305.67   83.79
  -1   2  -6 1289.77   80.19
   1  -2  -6 1225.78   76.59
  -1  -2   6 1376.96   78.49
  -1   2  -6 1278.97   65.09
   1  -2  -6 1294.77   64.49
   1  -2  -6 1300.17   76.89
  -1  -3  -6  537.25   43.90
   1  -3   6  632.94   49.40
   1   3  -6  573.54   49.00
   1   3  -6  584.54   35.50
  -1  -3  -6  541.35   36.50
  -1  -3  -6  611.04   46.00
   1  -3  -6  597.04   47.90
  -1  -3   6  586.14   47.00
  -1   3  -6  607.94   36.20
  -1   3  -6  600.34   49.40
   1  -3  -6  606.04   46.90
   1  -3  -6  611.94   35.00
  -1  -4  -6  862.61   60.19
   1   4  -6  944.01   67.09
  -1  -4  -6  850.21   61.99
  -1  -4  -6  863.21   47.20
   1   4  -6  873.11   49.10
  -1  -4   6  848.52   61.29
  -1   4  -6  852.91   49.70
   1  -4  -6  989.10   67.79
   1   5  -6  432.46   46.60
  -1  -5  -6  243.28   28.50
  -1   5   6  324.67   37.20
   1   5  -6  339.57   27.70
  -1   5   6  311.67   26.00
   1  -5   6  356.46   41.30
  -1  -5  -6  253.27   39.20
  -1  -5  -6  366.76   25.20
  -1  -5  -6  350.16   38.90
  -1  -5   6  301.87   29.50
  -1  -5   6  336.87   39.40
   1  -5  -6  391.86   45.00
  -1   5  -6  350.36   44.90
  -1   5  -6  406.66   32.60
  -1   6   6  455.65   32.30
   1  -6   6  470.85   51.09
  -1   6   6  475.05   47.70
  -1  -6  -6  530.95   47.90
   1   6  -6  414.46   53.29
  -1  -6  -6  464.35   51.59
  -1   6  -6  440.66   37.30
  -1  -6   6  332.87   52.99
   1  -6  -6  513.15   56.69
  -1   6  -6  436.66   56.89
  -1   7   6  141.79   35.60
  -1  -7  -6  -26.80   30.70
   1  -7   6   28.10   29.00
   1  -7  -6  -36.70   34.30
  -1  -7   6   -7.70   26.40
  -1   7  -6  164.48   49.70
   1   0  -7   82.29   14.30
  -1   0  -7   50.99   17.40
  -1   0  -7   81.39   13.80
   1   0  -7   67.79   19.30
   1   0  -7   87.59   20.80
  -1   0  -7   58.79   18.80
   1   1  -7   14.00   14.50
  -1  -1  -7    2.50    6.20
   1   1  -7   10.30   10.40
  -1  -1  -7    5.10   14.30
   1   1  -7    6.30    6.10
  -1  -1  -7    5.30   12.40
  -1   1  -7   14.70   13.80
   1  -1  -7   -2.10    5.30
  -1   1  -7    0.10    5.00
  -1   1  -7    1.10   14.10
   1  -1  -7  -14.20   11.90
   1  -1  -7    8.80   14.60
  -1  -2  -7   62.89   19.00
  -1  -2  -7   69.39   20.40
   1   2  -7   66.19   13.00
   1   2  -7   48.60   17.90
   1  -2   7   41.00   14.40
   1   2  -7   74.69   23.90
   1  -2  -7   53.49   19.00
  -1   2  -7   54.29   11.80
  -1   2  -7   31.90   18.30
   1  -2  -7   54.39   10.90
   1  -2  -7   66.59   18.80
  -1  -3  -7    2.00    4.80
   1   3  -7   -2.20   16.30
  -1  -3  -7    0.20   14.80
   1  -3   7    8.70   15.50
   1   3  -7   11.00    8.60
  -1  -3  -7    2.20   14.50
  -1   3  -7    1.70   17.60
   1  -3  -7   -5.40    4.60
  -1   3  -7   -0.60    6.60
  -1  -3   7    3.30   15.90
   1  -3  -7   14.50   17.60
   1  -3  -7    1.80   12.80
  -1  -4  -7   39.20   20.30
   1   4  -7    0.50   21.90
   1  -4   7   45.50   21.60
  -1  -4  -7   66.29   20.60
   1   4  -7   25.50   11.00
  -1  -4  -7   49.30   10.50
  -1   4  -7   46.90   25.40
   1  -4  -7   39.20   10.00
  -1   4  -7   26.10   11.00
   1  -4  -7   37.70   19.30
  -1  -4   7   73.59   23.30
   1  -4  -7   43.30   22.00
   1   5  -7  -11.30   26.80
   1   5  -7    6.80   12.40
  -1  -5  -7    1.00   23.00
  -1  -5  -7   -4.90   21.90
  -1  -5  -7   -0.30    4.60
   1  -5   7    1.80   22.60
   1  -5  -7    8.50   20.40
  -1   5  -7   -1.70   26.50
   1  -5  -7  -15.60   25.30
  -1  -5   7   -1.90   20.70
  -1   5  -7  -10.40   10.10
   1  -5  -7    1.20    5.60
  -1  -6  -7   19.40    7.20
  -1  -6  -7   -2.90   25.70
  -1  -6  -7   38.90   37.30
   1   6  -7   23.60   39.10
  -1  -6   7   -3.30   25.70
  -1   6  -7   29.00   18.00
   1  -6  -7   18.40    9.20
   1  -6  -7   -6.30   33.60
   1  -6  -7   45.60   27.90
   1   0  -8  352.76   42.10
   1   0  -8  298.97   25.00
  -1   0  -8  316.77   41.40
   1   0  -8  234.68   37.80
  -1   0  -8  361.56   39.70
  -1   0  -8  294.07   24.40
  -1  -1  -8  352.16   27.80
   1   1  -8  408.26   46.40
  -1  -1  -8  358.86   54.59
   1   1  -8  367.16   29.10
  -1  -1  -8  433.36   44.00
   1  -1  -8  346.67   40.70
   1  -1  -8  383.26   28.50
  -1   1  -8  360.26   39.80
  -1   1  -8  445.26   45.20
   1  -1  -8  347.37   43.60
  -1   1  -8  393.86   29.40
   1   2  -8  254.37   41.70
  -1  -2  -8  304.47   24.40
  -1  -2  -8  275.07   40.30
   1   2  -8  243.78   24.20
  -1  -2  -8  198.48   36.70
  -1   2  -8  257.17   24.00
  -1   2  -8  239.68   38.10
  -1   2  -8  256.37   42.90
   1  -2  -8  351.36   40.60
   1  -2  -8  317.87   24.60
  -1  -3  -8  270.17   24.00
  -1  -3  -8  318.27   41.40
   1  -3   8  332.17   43.00
   1   3  -8  340.27   49.99
   1   3  -8  289.17   41.70
   1   3  -8  329.57   27.10
  -1  -3  -8  359.06   43.60
  -1   3  -8  273.57   26.10
   1  -3  -8  260.97   42.60
   1  -3  -8  275.27   43.70
   1  -3  -8  288.77   24.70
  -1   3  -8  317.77   50.69
   1  -4   8  169.28   37.40
  -1  -4  -8  223.18   41.10
  -1  -4  -8  149.59   34.40
  -1  -4  -8  176.68   19.00
   1   4  -8  154.88   39.70
   1   4  -8  175.38   25.60
  -1   4  -8  227.48   49.30
  -1   4  -8  179.78   24.60
   1  -4  -8  204.38   20.50
   1  -4  -8  157.48   39.30
   1  -4  -8  238.78   41.40
  -1  -5  -8  185.68   19.90
   1   5  -8  160.68   32.50
   1   5  -8  187.58   48.30
  -1  -5  -8  172.48   39.80
  -1   5  -8  200.28   28.40
   1  -5  -8  108.89   34.40
  -1   5  -8  148.89   49.00
   1  -5  -8  169.18   18.90
  -1   0  -9   37.20   26.30
  -1   0  -9    9.00    8.60
  -1   0  -9    8.30   25.90
   1   0  -9   10.30   26.60
  -1  -1  -9   98.39   17.20
  -1  -1  -9  106.49   33.60
   1   1  -9   93.09   30.00
  -1  -1  -9   92.89   27.10
   1   1  -9   81.59   32.10
   1   1  -9   78.79   15.10
  -1   1  -9  124.89   20.10
  -1   1  -9   43.80   36.00
   1  -1  -9   97.99   33.50
   1  -1  -9   96.69   16.50
  -1  -2  -9   39.80   28.10
   1   2  -9   19.00   12.20
   1   2  -9   49.70   32.00
  -1  -2  -9   31.50   10.50
   1   2  -9    8.30   26.00
  -1  -2  -9  -13.20   26.60
  -1   2  -9   14.90   11.80
   1  -2  -9   38.50   27.50
  -1   2  -9    7.10   26.20
   1  -2  -9   -3.10   26.20
   1  -2  -9    1.10    7.00
  -1   2  -9   38.40   32.60
  -1  -3  -9   33.30   31.10
   1   3  -9   71.79   17.90
   1   3  -9  109.79   39.60
   1   3  -9   56.49   38.20
  -1  -3  -9   74.39   15.00
  -1  -3  -9   -6.60   30.60
  -1   3  -9   44.10   33.00
   1  -3  -9   92.99   31.60
   1  -3  -9   51.89   35.60
  -1   3  -9   67.39   39.50
  -1   3  -9   88.09   18.20
   1  -3  -9   78.69   15.90
  -1  -4  -9   36.70   35.60
  -1  -4  -9   21.70   39.50
  -1  -4  -9   21.10    8.10
   1   4  -9   15.20   15.20
   1   4  -9  -26.70   41.80
   1   4  -9   36.20   36.60
  -1   4  -9   19.30   14.90
   1  -4  -9   25.90   10.90
  -1   4  -9  -26.00   42.50
   1  -4  -9   34.00   36.70
   1  -4  -9   43.20   40.30
   1   0 -10  733.03   81.49
  -1   0 -10  844.12   82.09
  -1   0 -10  880.31   54.59
  -1   0 -10  788.52   85.49
   1   0 -10  875.71   53.99
   1   0 -10  793.02   84.09
  -1  -1 -10  159.28   49.10
  -1  -1 -10  220.68   23.60
   1   1 -10   74.09   44.10
   1   1 -10  203.18   48.20
   1   1 -10  211.48   24.90
   1  -1 -10  162.38   51.69
   1  -1 -10  233.78   50.79
  -1   1 -10  135.89   46.60
  -1   1 -10  200.38   53.19
  -1   1 -10  226.18   25.60
   1  -1 -10  188.98   22.80
  -2   0   0 1806.82   75.79
  -2   0   0 1834.52   77.79
   2   0   0 1756.42   75.99
   2  -1   0 1337.17   59.39
  -2   1   0 1270.77   58.89
  -2   1   0 1264.97   54.49
   2  -1   0 1132.49   54.29
  -2  -2   0 1444.06   62.69
   2   2   0 1519.35   65.69
  -2  -2   0 1417.96   65.69
   2  -2   0 1447.46   71.69
  -2   2   0 1603.24   72.39
   2  -2   0 1376.06   64.79
  -2   2   0 1460.45   65.19
   2  -3   0  301.97   18.20
  -2   3   0  331.77   25.30
  -2  -3   0  338.07   21.30
   2  -3   0  287.17   24.70
  -2   3   0  294.27   17.90
  -2  -3   0  288.87   16.00
   2   3   0  323.77   20.40
   2  -4   0  947.71   47.70
  -2   4   0 1057.69   58.49
   2  -4   0  878.11   57.09
   2   4   0  964.30   51.69
  -2  -4   0 1014.40   45.60
  -2  -4   0 1001.20   52.99
  -2   4   0  938.31   47.20
  -2   5   0   19.80   10.40
   2  -5   0   -0.40    8.40
  -2   5   0   22.70    6.50
   2   5   0   30.70   10.30
  -2  -5   0   26.80    5.80
   2  -5   0   34.60    8.40
  -2  -5   0   20.30    8.90
   2  -6   0  698.03   52.39
   2  -6   0  632.54   38.70
  -2  -6   0  631.54   46.10
  -2  -6   0  803.12   45.60
   2   6   0  644.84   44.60
  -2   6   0  673.93   38.10
  -2   6   0  721.23   51.69
   2  -7   0   18.40   17.60
  -2  -7   0   -0.20    5.90
   2   7   0    0.30   12.20
  -2   7   0    2.70   14.10
  -2   7   0    8.50    8.00
  -2  -7   0   -3.20   13.40
  -2  -8   0  408.46   27.20
   2   8   0  364.26   38.90
  -2  -8   0  375.86   41.70
  -2   8   0  431.46   49.70
  -2  -9   0    0.80   28.30
   2   9   0    5.80   25.60
   2  -9   0   38.90   33.20
  -2   9   0  -15.30   27.40
  -2  -9   0   -9.00    8.70
   2  -1   1 2928.51  139.39
   2   1  -1 2928.31  133.69
  -2  -1  -1 3245.88  136.09
  -2   1   1 3266.57  139.19
   2   1  -1 3269.87  136.59
  -2  -1   1 3305.67  133.89
  -2  -1   1 3312.67  136.49
  -2   1  -1 3194.68  135.39
  -2   1  -1 3183.48  140.59
   2  -1  -1 3198.38  139.69
   2   2  -1 7047.99  306.67
   2  -2   1 7782.62  309.87
   2  -2   1 7390.06  316.17
   2  -2  -1 6874.61  309.27
  -2   2  -1 7561.74  317.07
   2   3  -1 1267.57   62.49
  -2  -3  -1 1216.88   56.09
  -2   3   1 1167.28   57.19
  -2  -3  -1 1299.37   62.49
   2  -3   1 1317.97   67.69
  -2   3   1 1334.57   66.19
   2  -3   1 1180.08   57.79
  -2  -3   1 1224.68   55.69
  -2  -3   1 1280.87   61.29
  -2   3  -1 1246.08   58.39
  -2   3  -1 1315.67   68.09
   2  -3  -1 1425.86   69.29
   2  -3  -1 1178.18   57.99
   2   3   1 1269.27   59.89
   2  -4   1 2987.60  132.49
  -2  -4  -1 2959.30  139.19
   2   4  -1 3168.18  139.99
  -2  -4  -1 3024.80  130.59
  -2   4   1 3089.99  142.89
   2  -4   1 3101.49  145.09
  -2   4   1 3031.30  131.79
  -2   4  -1 2894.21  132.49
   2  -4  -1 2743.53  132.29
   2  -4  -1 3036.00  145.79
   2   4   1 3009.70  135.89
  -2   4  -1 2977.90  145.09
  -2  -4   1 3157.48  130.09
  -2  -4   1 2945.71  137.29
   2  -5   1  443.66   37.30
   2   5  -1  502.95   35.50
  -2  -5  -1  479.35   35.90
  -2   5   1  495.65   37.20
   2  -5   1  511.35   29.40
  -2  -5  -1  505.85   27.10
  -2   5   1  473.55   27.70
  -2   5  -1  485.25   39.70
  -2  -5   1  465.05   25.90
   2   5   1  475.45   32.20
  -2   5  -1  446.66   28.30
  -2  -5   1  548.55   35.70
   2  -5  -1  455.75   28.90
   2  -5  -1  520.25   41.20
   2  -6   1 1266.67   65.09
  -2  -6  -1 1372.36   63.59
  -2  -6  -1 1333.07   75.89
  -2   6   1 1257.17   76.79
  -2   6   1 1196.48   63.29
   2  -6   1 1302.07   80.09
   2   6  -1 1289.47   74.09
   2  -6  -1 1333.57   82.09
  -2   6  -1 1319.07   80.69
  -2  -6   1 1398.16   62.69
   2  -6  -1 1220.98   65.39
  -2  -6   1 1367.56   73.69
  -2   6  -1 1286.07   65.19
   2   6   1 1384.96   72.09
  -2   7   1  174.18   29.70
   2   7  -1  228.28   29.80
  -2  -7  -1  212.08   27.90
  -2  -7  -1  184.38   17.10
  -2   7   1  199.28   18.00
   2  -7   1  182.38   32.70
   2  -7  -1  176.38   33.10
   2   7   1  226.58   29.00
  -2  -7   1  205.48   16.90
  -2  -7   1  204.58   27.40
  -2   7  -1  212.88   21.30
  -2   7  -1  167.48   33.30
  -2  -8  -1  543.75   34.90
  -2   8   1  560.24   51.09
  -2  -8  -1  590.34   52.39
   2   8  -1  565.14   49.99
  -2  -8   1  542.15   33.40
  -2   8  -1  568.74   55.39
  -2  -8   1  586.44   48.90
   2   8   1  575.54   46.00
  -2   9   1   87.59   32.80
   2  -9   1    4.80   29.90
  -2  -9  -1   17.20   30.90
   2   9  -1   91.09   29.80
  -2  -9  -1   -9.90   10.40
  -2  -9   1   10.30    9.70
  -2   9  -1   49.70   33.00
  -2  -9   1   20.10   27.60
   2   9   1  107.79   27.10
   2  -9  -1  -12.20   33.00
  -2   0  -2 1212.88   52.99
   2   0  -2 1191.68   56.99
   2   0   2 1138.89   57.69
  -2   0  -2 1227.58   58.19
   2  -1   2 4355.56  195.48
   2   1  -2 4526.45  188.78
  -2   1   2 4332.27  193.88
  -2  -1  -2 4237.98  193.28
   2   1  -2 4734.43  194.58
   2  -1  -2 4572.14  195.18
  -2   1  -2 4494.15  189.58
  -2  -2  -2  826.32   42.30
   2   2  -2  846.42   43.60
  -2   2   2  828.42   38.30
   2  -2   2  837.62   46.00
  -2  -2  -2  819.92   37.40
  -2   2   2  856.71   44.60
   2   2  -2  841.22   38.00
   2  -2  -2  794.02   45.90
  -2  -2   2  791.42   37.70
  -2   2  -2  774.32   39.30
   2   2   2  838.82   42.40
  -2   2  -2  790.52   46.90
  -2  -2   2  837.62   43.20
   2   2   2  828.92   37.40
   2  -3   2 1988.80  101.59
  -2   3   2 2063.19   99.89
   2   3  -2 1960.20   91.19
  -2  -3  -2 2117.49   91.09
  -2  -3  -2 2172.68   98.69
   2   3  -2 2248.38  100.39
  -2   3   2 2011.00   91.59
  -2  -3   2 2265.37   91.19
  -2   3  -2 1971.40  103.39
   2  -3  -2 2090.29  103.29
  -2   3  -2 1943.21   92.99
   2   3   2 2114.89   96.19
   2   3   2 2050.39   90.09
  -2  -3   2 2152.48   97.89
  -2  -4  -2  424.76   25.30
   2   4  -2  531.35   35.00
  -2  -4  -2  510.55   34.30
   2  -4   2  500.35   36.60
  -2   4   2  526.95   35.00
  -2   4   2  464.55   25.90
  -2   4  -2  437.66   36.70
  -2  -4   2  481.65   31.80
   2  -4  -2  488.75   37.30
  -2  -4   2  465.45   25.00
  -2   4  -2  486.85   27.90
   2   4   2  496.65   30.50
  -2   5   2  897.31   45.00
  -2  -5  -2  877.51   45.10
  -2   5   2  893.41   55.59
   2   5  -2  912.81   56.09
   2  -5   2  866.61   46.20
   2  -5   2  925.31   58.79
  -2  -5  -2  900.31   55.99
   2   5   2  959.90   51.49
  -2  -5   2  957.20   53.79
  -2  -5   2  905.21   44.10
   2  -5  -2  928.91   61.49
  -2   5  -2  972.50   62.09
  -2   5  -2  894.41   47.20
   2  -5  -2  777.52   46.50
   2  -6   2  269.97   31.50
  -2  -6  -2  261.27   19.80
  -2   6   2  227.48   18.70
   2   6  -2  276.87   30.50
  -2   6   2  287.77   29.70
  -2  -6  -2  315.37   31.10
   2  -6   2  282.67   21.40
  -2   6  -2  273.47   21.80
   2  -6  -2  278.17   34.20
  -2  -6   2  245.88   18.00
  -2  -6   2  267.67   27.60
  -2   6  -2  238.28   35.60
   2   6   2  267.77   25.30
   2  -6  -2  280.57   22.40
   2  -7   2  409.46   31.10
  -2   7   2  394.06   40.40
   2  -7   2  444.26   45.30
  -2  -7  -2  427.26   27.90
  -2   7   2  407.86   27.70
  -2   7  -2  412.16   29.90
   2  -7  -2  399.56   32.80
  -2  -7   2  418.36   26.20
   2  -7  -2  437.66   49.00
  -2   7  -2  392.76   44.80
  -2  -8  -2  150.28   33.50
   2   8  -2  158.08   29.60
  -2   8   2  121.89   26.60
  -2  -8  -2  168.98   18.30
  -2  -8   2  128.09   27.80
  -2   8  -2  103.09   31.60
  -2  -8   2  124.79   15.90
   2   8   2  144.99   26.30
  -2   9   2  103.39   33.20
  -2  -9  -2    8.40   11.50
   2  -9   2  -20.50   31.80
  -2  -9  -2   -8.00   35.70
   2   9  -2  172.98   38.30
  -2   9  -2  148.49   41.90
   2  -9  -2   -4.60   36.00
  -2  -9   2  -23.30   28.30
   2   0  -3  117.79   13.70
   2   0  -3  122.19    9.50
  -2   0  -3  128.89    9.70
   2   0   3  129.29   19.10
  -2   1   3 1338.37   70.59
   2  -1   3 1395.96   72.39
  -2  -1  -3 1410.66   63.59
  -2  -1  -3 1407.16   64.19
  -2  -1  -3 1391.86   71.09
  -2  -1  -3 1449.46   70.69
   2   1  -3 1419.76   71.59
  -2   1   3 1434.76   65.59
   2   1  -3 1453.35   64.39
  -2  -1   3 1506.05   71.29
  -2   1  -3 1465.55   73.29
  -2   1  -3 1441.66   64.89
   2  -1  -3 1445.06   71.29
  -2  -1   3 1397.36   63.79
  -2   2   3   56.19    6.40
   2   2  -3   61.19   11.20
  -2  -2  -3   58.29   10.60
  -2   2   3   93.19   13.90
   2   2  -3   64.09    7.10
  -2  -2  -3   55.49    6.40
   2  -2   3   62.69   12.50
   2  -2  -3   54.19   11.20
  -2   2  -3   87.19    8.40
  -2   2  -3   74.49   14.60
  -2   3   3  916.01   42.90
   2  -3   3  918.81   53.69
  -2   3   3  828.02   49.99
  -2  -3  -3  876.81   42.50
  -2  -3  -3  894.41   50.49
   2   3  -3  875.01   51.59
   2   3  -3  921.21   43.40
  -2  -3   3  844.92   42.60
  -2   3  -3  956.30   56.59
   2  -3  -3  891.71   54.49
  -2  -3   3  914.91   50.99
   2   3   3  961.30   50.19
  -2   3  -3  864.01   44.80
   2   4  -3   14.70    8.40
   2  -4   3    8.00    8.80
   2   4  -3   12.40    5.60
  -2   4   3   13.30    8.10
  -2  -4  -3    3.80    7.50
  -2  -4  -3   16.50    5.60
  -2   4   3   11.00    3.90
   2   4   3   17.80    4.60
  -2   4  -3    9.40    5.50
  -2   4  -3    8.40   10.40
  -2  -4   3    8.60    7.30
   2   4   3    7.50    6.80
  -2  -4   3   10.60    4.70
   2  -4  -3   16.30    8.70
   2  -5   3  447.56   39.20
  -2   5   3  471.35   27.50
  -2  -5  -3  486.45   28.70
  -2   5   3  449.86   36.30
   2   5  -3  563.84   41.90
  -2  -5  -3  499.05   39.60
  -2  -5   3  466.65   35.60
  -2   5  -3  477.05   43.10
  -2  -5   3  520.45   27.90
  -2   5  -3  485.75   30.60
   2   5   3  473.55   33.80
   2  -5  -3  478.85   42.40
  -2   6   3    9.80   11.10
  -2   6   3    5.50    5.30
   2   6  -3   15.30   12.50
  -2  -6  -3    3.80    6.20
   2  -6   3   -4.80    9.30
  -2  -6  -3   -1.30   13.60
   2  -6   3    7.00   14.10
   2  -6  -3   10.00   16.40
  -2   6  -3    5.80    7.60
  -2  -6   3   13.80   11.90
   2   6   3   17.50   10.60
  -2   6  -3   -1.70   14.50
  -2  -6   3   16.70    6.20
  -2  -7  -3  263.87   38.80
  -2   7   3  292.87   33.40
   2  -7   3  189.58   31.80
   2  -7   3  192.08   24.00
  -2   7   3  250.87   20.20
   2   7  -3  243.78   37.40
  -2   7  -3  312.17   45.90
   2  -7  -3  274.57   42.70
  -2  -7   3  251.77   22.30
  -2   7  -3  218.98   23.80
  -2  -7   3  246.78   32.90
   2  -7  -3  266.47   31.20
   2   7   3  269.27   30.70
  -2   8   3  -27.90   18.40
  -2  -8  -3    1.80   11.80
  -2  -8  -3    7.00   26.90
   2  -8   3   -3.50   24.40
   2   8  -3    4.50   24.50
   2  -8  -3   16.30   32.00
  -2  -8   3   -8.00   20.10
  -2   8  -3    2.90   31.90
   2   8   3    8.40   16.10
  -2  -8   3    6.10    9.30
   2   0  -4  130.69   15.60
   2   0   4  128.89   16.30
   2   0  -4   99.59   15.20
  -2   0  -4  120.59   10.40
   2   0  -4  118.89   10.40
  -2   0  -4  103.59   16.80
   2  -1   4    2.50    6.40
   2   1  -4   10.10    7.70
  -2  -1  -4    6.10    3.50
   2   1  -4   12.30    4.60
  -2  -1  -4   -1.00    5.40
  -2  -1  -4    0.00    5.90
  -2   1  -4    4.70    3.80
   2  -1  -4    7.00    3.40
  -2   1  -4    3.60    6.30
   2  -1  -4    3.50    5.90
   2  -1  -4   -0.50    4.10
  -2   2   4   97.19   16.30
  -2   2   4  130.69   10.40
  -2  -2  -4  110.89   15.10
   2   2  -4  112.19   10.40
   2   2  -4  126.99   16.70
  -2  -2  -4   97.29   16.10
  -2  -2  -4  141.59   10.90
  -2  -2  -4  118.29    9.90
   2  -2   4  115.29   18.60
   2  -2  -4  141.59   16.80
  -2   2  -4  140.99   20.90
  -2   2  -4  116.49   11.00
  -2  -2   4  131.39   16.20
  -2  -2   4  100.09    9.90
   2  -3   4   17.40    9.40
   2   3  -4   14.80    5.70
  -2  -3  -4    9.60   12.30
  -2   3   4   15.40    8.20
  -2  -3  -4   17.90    4.80
  -2   3   4   18.60    5.60
   2   3  -4   -1.00    7.10
  -2  -3  -4   11.80    7.80
  -2   3  -4   27.50    7.50
  -2   3  -4   11.70    9.10
   2  -3  -4   11.40    9.20
  -2  -4  -4  105.89   11.30
  -2  -4  -4  117.79   20.20
  -2   4   4   94.09   10.20
   2  -4   4  149.09   23.20
  -2   4   4  143.89   21.30
   2   4  -4  113.29   21.30
   2  -4  -4  131.09   23.80
   2   4   4  107.99   17.90
  -2   4  -4  102.79   12.40
   2   4   4   92.79   11.30
  -2   4  -4   82.89   20.40
  -2  -4   4  119.39   19.90
  -2  -4   4   96.59   12.50
  -2   5   4   24.60    7.20
  -2  -5  -4   25.00    7.50
  -2  -5  -4   38.60   15.20
   2   5  -4   12.40   11.90
   2   5  -4    9.70    8.30
  -2   5   4   32.40   11.40
   2  -5   4   24.00   14.00
   2  -5  -4   22.80   16.00
  -2  -5   4   24.30   12.30
  -2   5  -4   43.20   18.20
  -2   5  -4   25.90    9.00
  -2  -5   4   17.60    6.50
   2   5   4   20.90    6.20
   2   5   4   31.90   12.20
  -2  -6  -4  129.79   26.20
  -2  -6  -4  113.19   15.00
  -2   6   4   94.89   13.60
  -2   6   4   93.09   21.50
   2  -6   4   80.49   21.60
   2   6  -4   84.99   25.10
  -2  -6   4   71.39   12.00
  -2   6  -4  103.79   27.00
  -2  -6   4   72.49   19.70
   2  -6  -4   99.39   26.60
   2   6   4   77.19   18.50
  -2   6  -4  121.89   17.70
  -2  -7  -4   15.90   11.00
  -2  -7  -4   10.00   23.20
  -2   7   4   11.10    9.00
  -2   7   4   21.00   16.90
   2   7  -4  -17.60   22.30
   2  -7   4   33.90   20.30
   2   7   4   19.40   17.20
  -2   7  -4   -6.20   11.50
  -2  -7   4    6.90   18.90
  -2   7  -4  -32.70   22.10
   2  -7  -4   11.60   26.20
   2  -8   4   -0.40   26.70
  -2  -8  -4   16.80   14.30
   2   8  -4   19.30   33.80
  -2   8   4   45.90   26.30
  -2  -8  -4  -13.60   28.10
  -2  -8   4  -15.10    9.80
   2  -8  -4    0.60   33.60
  -2  -8   4   -2.60   26.50
  -2   8  -4   97.09   39.60
   2   8   4   50.59   26.10
   2   0  -5 2195.58  100.89
  -2   0  -5 2186.58  112.89
   2   0  -5 2085.19  112.99
   2   0   5 2184.18  111.79
  -2   0  -5 2294.17  101.39
   2   0  -5 2353.36  111.69
   2   1  -5 2502.45  116.59
   2   1  -5 2607.94  129.79
  -2  -1  -5 2626.04  127.49
  -2  -1  -5 2624.94  129.49
   2  -1   5 2652.83  129.59
   2   1  -5 2581.34  127.19
  -2  -1  -5 2369.76  116.19
   2  -1  -5 2697.43  117.19
   2  -1  -5 2599.44  129.19
  -2   1  -5 2756.02  131.59
  -2   1  -5 2525.35  116.99
   2  -1  -5 2746.53  128.59
   2  -2   5 1698.63   97.19
  -2  -2  -5 1884.11   97.09
  -2  -2  -5 1773.12   84.79
  -2  -2  -5 1896.81   95.59
   2   2  -5 1983.50   85.79
   2   2  -5 1704.83   96.39
  -2   2  -5 1981.20  101.29
   2  -2  -5 1735.43   96.19
  -2   2  -5 1843.02   86.09
  -2  -2   5 1835.82   96.19
  -2  -3  -5 1646.24   93.39
  -2  -3  -5 1839.52   83.59
  -2   3   5 1748.13   82.89
   2   3  -5 1757.12   97.19
   2  -3   5 1834.32   98.99
  -2  -3  -5 1756.22   82.59
   2   3  -5 1824.02   84.19
  -2   3   5 1849.11   96.29
  -2  -3  -5 1793.52   94.69
  -2   3  -5 1881.31  102.29
  -2  -3   5 1883.91   96.59
   2  -3  -5 1860.71   99.69
  -2  -3   5 1812.92   83.39
  -2   3  -5 1604.14   84.39
  -2  -4  -5 1252.37   58.79
   2  -4   5 1206.88   75.59
   2   4  -5 1107.19   59.29
  -2   4   5 1266.97   58.69
   2   4  -5 1262.67   76.09
  -2  -4  -5 1115.89   75.59
  -2  -4  -5 1150.28   71.79
  -2  -4   5 1006.90   74.19
  -2   4  -5 1163.18   78.99
  -2   4  -5 1207.58   61.79
  -2  -5  -5  983.90   53.79
   2  -5   5 1086.19   70.89
  -2   5   5 1050.69   66.49
   2   5  -5 1088.29   72.19
  -2  -5  -5 1126.39   78.19
  -2   5  -5 1071.09   76.39
   2  -5  -5 1031.00   73.09
  -2  -5   5  934.21   65.89
  -2  -5   5 1018.00   53.79
  -2  -6  -5  563.24   39.30
  -2   6   5  693.93   52.89
  -2  -6  -5  738.43   58.09
  -2   6   5  598.44   37.10
   2  -6   5  758.12   58.49
   2   6  -5  650.73   56.79
  -2   6  -5  704.93   64.09
  -2  -6   5  722.23   39.70
   2  -6  -5  634.04   60.89
  -2   6  -5  574.24   40.90
  -2  -6   5  581.24   52.39
  -2  -7  -5  131.39   21.80
  -2  -7  -5  177.68   36.20
  -2  -7   5  134.59   31.00
  -2  -7   5  166.58   21.90
   2   8  -5  234.08   53.19
  -2  -8  -5  -37.70   40.30
   2  -8   5  -38.60   33.80
  -2   8   5  341.67   70.69
  -2   8  -5  248.08   58.69
   2  -8  -5   67.49   46.60
  -2  -8   5    4.30   32.80
   2   0  -6 1489.35   85.19
  -2   0  -6 1513.85   86.69
  -2   0  -6 1515.95   88.39
   2   0  -6 1757.92   76.09
   2   0  -6 1513.25   88.89
  -2   0  -6 1440.56   74.19
   2  -1   6  335.27   33.00
  -2  -1  -6  311.47   34.70
   2   1  -6  311.17   22.30
  -2  -1  -6  284.57   31.20
  -2  -1  -6  297.97   21.80
   2   1  -6  297.07   30.40
   2  -1  -6  336.37   33.50
  -2   1  -6  318.47   22.60
   2  -1  -6  305.17   22.00
  -2   1  -6  288.67   32.50
   2  -1  -6  321.57   31.40
   2  -2   6 1371.66   79.89
   2   2  -6 1372.06   80.09
   2   2  -6 1260.17   64.79
  -2  -2  -6 1259.57   64.59
  -2  -2  -6 1314.17   78.69
  -2  -2  -6 1407.66   77.79
   2  -2  -6 1249.77   77.29
   2  -2  -6 1279.87   78.09
  -2   2  -6 1342.97   81.39
  -2   2  -6 1256.47   65.59
   2  -2  -6 1318.67   64.99
  -2  -3  -6  213.78   27.00
   2   3  -6  258.67   31.40
  -2  -3  -6  199.28   26.10
  -2  -3  -6  198.48   17.50
   2  -3   6  198.78   26.80
   2   3  -6  210.48   19.40
  -2   3  -6  248.28   20.40
   2  -3  -6  216.08   32.20
   2  -3  -6  209.18   28.00
  -2   3  -6  266.97   34.10
   2  -3  -6  260.87   19.10
  -2  -3   6  218.28   27.70
  -2  -4  -6  828.92   45.60
  -2   4   6  754.22   44.20
  -2   4   6  862.01   59.69
  -2  -4  -6  831.82   45.20
   2   4  -6  845.32   62.69
   2  -4   6  786.12   60.89
   2   4  -6  802.02   46.80
  -2  -4  -6  934.01   61.59
  -2  -4  -6  875.21   58.49
  -2  -4   6  786.42   57.79
   2  -4  -6  775.12   61.99
  -2   4  -6  948.21   68.79
  -2  -4   6  766.52   45.00
  -2   4  -6  864.11   48.60
  -2  -5  -6  165.38   15.90
  -2  -5  -6  156.18   31.60
   2  -5   6  137.59   29.20
  -2   5   6  126.99   15.10
  -2   5   6  165.98   29.70
  -2  -5  -6  164.58   27.90
   2   5  -6  118.69   18.50
   2   5  -6  136.59   29.80
  -2   5  -6  156.88   21.30
   2  -5  -6  153.38   32.70
  -2   5  -6  143.99   35.40
  -2   6   6  497.35   48.80
   2   6  -6  433.16   51.79
  -2  -6  -6  267.87   37.00
  -2   6   6  400.56   29.20
  -2  -6  -6  468.15   50.59
  -2  -6  -6  464.15   29.10
  -2  -6  -6  353.76   47.10
  -2  -6   6  260.27   39.70
  -2   6  -6  390.26   32.90
   2  -6  -6  353.56   61.79
  -2  -7  -6   62.69   11.70
   2   7  -6   38.20   38.70
  -2  -7  -6  -13.60   31.30
   2  -7   6   25.80   31.40
  -2   7   6   56.69   30.40
  -2   7  -6   56.09   41.50
   2  -7  -6   -5.70   38.40
  -2  -7   6   18.10   29.80
   2   0  -7 1113.79   70.39
  -2   0  -7  972.10   68.39
  -2   0  -7 1131.79   58.39
  -2   0  -7 1119.39   74.19
   2   0  -7 1170.18   75.69
   2   0  -7 1068.29   57.89
  -2  -1  -7  638.74   48.40
   2   1  -7  544.05   49.00
  -2  -1  -7  564.34   34.80
   2   1  -7  515.15   34.10
  -2  -1  -7  506.75   47.30
   2   1  -7  514.35   43.60
   2  -1  -7  601.34   48.10
  -2   1  -7  551.84   35.10
   2  -1  -7  554.34   34.80
   2  -1  -7  528.85   46.60
  -2   1  -7  621.64   51.09
   2   2  -7  999.80   52.59
  -2  -2  -7  945.91   51.89
   2   2  -7 1002.10   68.69
   2  -2   7  982.60   67.99
  -2  -2  -7  838.52   70.49
  -2  -2  -7  965.50   65.19
  -2   2  -7  899.71   52.29
   2  -2  -7 1032.70   52.89
   2  -2  -7  938.21   67.09
  -2   2  -7  861.01   66.99
   2  -2  -7  928.71   66.19
  -2  -3  -7  461.25   30.80
   2  -3   7  487.75   47.20
   2   3  -7  443.56   31.20
  -2  -3  -7  514.05   45.30
   2   3  -7  553.54   49.60
  -2  -3  -7  439.46   43.70
  -2   3  -7  453.55   32.40
  -2   3  -7  470.35   48.80
   2  -3  -7  407.66   45.10
   2  -3  -7  467.05   45.00
  -2  -4  -7  592.24   53.09
   2   4  -7  739.63   43.30
   2  -4   7  584.54   55.89
  -2  -4  -7  663.03   56.09
  -2  -4  -7  623.04   39.30
   2   4  -7  728.63   61.39
  -2   4  -7  692.43   60.99
  -2   4  -7  572.94   41.10
  -2  -4   7  769.42   59.09
   2  -4  -7  723.63   41.10
   2  -4  -7  586.24   54.49
   2  -4  -7  651.13   59.49
   2   5  -7  307.27   29.30
  -2  -5  -7  348.07   47.70
   2   5  -7  297.27   46.50
  -2  -5  -7  313.47   24.80
   2  -5   7  336.77   48.40
  -2  -5  -7  303.97   39.80
   2  -5  -7  306.97   47.70
  -2   5  -7  346.47   55.89
   2  -5  -7  306.27   25.00
   2  -5  -7  286.17   42.50
  -2   5  -7  307.37   28.30
   2   6  -7  403.16   58.79
  -2  -6  -7  372.46   28.10
  -2  -6  -7  383.16   46.90
  -2   6  -7  309.67   58.79
  -2   6  -7  340.47   36.70
   2   0  -8  233.88   21.70
  -2   0  -8  227.38   38.00
   2   0  -8  284.67   36.10
  -2   0  -8  204.88   35.10
   2   0  -8  237.88   39.90
   2   1  -8  426.26   49.30
  -2  -1  -8  447.06   31.00
   2   1  -8  345.87   42.20
   2   1  -8  392.26   29.90
  -2  -1  -8  518.95   49.70
  -2  -1  -8  427.36   44.00
   2  -1  -8  432.66   47.90
  -2   1  -8  364.76   40.00
   2  -1  -8  452.25   44.90
  -2   1  -8  439.26   48.30
  -2   1  -8  379.36   29.50
   2  -1  -8  404.26   29.80
  -2  -2  -8  187.48   35.80
  -2  -2  -8  207.88   20.10
   2   2  -8  222.98   39.80
   2   2  -8  238.18   36.90
  -2  -2  -8  252.67   37.60
   2   2  -8  243.68   22.40
  -2   2  -8  189.78   20.70
   2  -2  -8  158.58   33.00
   2  -2  -8  214.18   36.50
  -2   2  -8  161.78   37.50
   2  -2  -8  211.58   22.10
   2   3  -8  199.78   40.60
  -2  -3  -8  230.68   40.00
   2   3  -8  290.87   27.00
   2  -3   8  313.47   46.00
   2   3  -8  386.46   45.10
  -2  -3  -8  336.97   26.00
  -2  -3  -8  354.36   42.60
   2  -3  -8  325.47   26.00
  -2   3  -8  336.27   28.10
   2  -3  -8  287.67   43.90
  -2   3  -8  294.37   49.20
   2  -3  -8  251.77   41.30
   2  -4   8  159.78   37.40
   2   4  -8  149.29   36.70
   2   4  -8   83.39   29.00
  -2  -4  -8  164.78   34.00
  -2  -4  -8  156.78   17.60
  -2   4  -8  154.38   22.80
   2  -4  -8  136.59   35.20
   2  -4  -8  166.78   18.40
   2  -4  -8  159.58   40.50
  -2   4  -8  143.29   43.80
   2   5  -8  144.49   42.80
  -2  -5  -8  243.08   22.80
  -2  -5  -8  131.19   36.20
  -2   5  -8  247.68   28.30
   2  -5  -8  188.28   21.20
  -2   5  -8  256.17   56.29
  -2   0  -9   67.29   14.60
  -2   0  -9   48.30   25.60
   2   0  -9   68.19   25.90
  -2   0  -9  107.29   31.40
   2   0  -9   79.69   16.20
   2   0  -9   85.59   30.60
  -2  -1  -9  250.37   41.70
   2   1  -9  304.87   27.90
  -2  -1  -9  291.87   26.20
   2   1  -9  298.67   44.30
  -2  -1  -9  314.47   47.20
   2   1  -9  331.87   53.19
  -2   1  -9  282.07   26.10
   2  -1  -9  303.57   26.80
   2  -1  -9  308.87   58.19
  -2   1  -9  348.47   52.49
  -2   1  -9  381.26   50.09
  -2  -2  -9   85.99   33.60
   2   2  -9   46.60   29.50
   2   2  -9   97.69   34.70
  -2  -2  -9   48.40   12.80
  -2  -2  -9   72.39   30.00
   2   2  -9   43.60   14.10
  -2   2  -9   43.70   30.30
   2  -2  -9   90.59   33.60
  -2   2  -9   47.30   13.70
   2  -2  -9   58.19   13.20
   2   3  -9  164.18   51.69
  -2  -3  -9  275.97   25.00
   2   3  -9  222.28   50.49
   2   3  -9  234.78   29.60
  -2   3  -9  273.57   54.09
   2  -3  -9  251.27   48.10
   2  -3  -9  229.48   46.40
   2  -3  -9  235.18   23.40
   2   4  -9   50.29   43.90
  -2  -4  -9  -13.80   36.70
  -2  -4  -9   46.40   12.70
   2  -4   9   -1.70   35.50
   2   4  -9   35.90   17.70
  -2   4  -9   48.30   49.60
   2  -4  -9   27.70   11.40
  -2   4  -9   75.09   17.90
   2  -4  -9   19.10   40.30
   2   0 -10   97.29   39.20
  -2   0 -10  147.09   52.59
  -2   0 -10   77.49   44.30
  -2   0 -10  156.28   23.20
   2   0 -10  117.09   46.90
   2   0 -10   97.69   19.20
  -3   0   0   -0.80    1.60
   3   0   0    2.60    2.30
  -3   0   0   -1.00    1.00
  -3   1   0    1.40    1.70
  -3   1   0    0.30    2.90
   3  -1   0    1.90    2.40
  -3   2   0   -2.00    3.30
  -3  -2   0    1.10    1.70
   3  -2   0   -2.00    4.00
  -3  -2   0    1.00    0.90
   3   2   0    2.30    1.50
  -3   2   0    1.50    2.40
  -3   3   0    1.30    3.10
  -3  -3   0   -3.70    2.60
  -3   3   0    9.40    6.90
   3  -3   0   -0.50    5.60
  -3  -3   0    0.30    1.70
   3   3   0   -2.10    2.60
  -3   4   0   -1.90    3.20
   3   4   0   -2.50    3.80
  -3   4   0    2.00    5.40
   3  -4   0   -0.70    6.50
  -3  -4   0   -1.00    2.20
  -3  -4   0    1.40    4.30
  -3   5   0    3.90    9.20
   3  -5   0    7.50   11.10
   3   5   0   -2.70    6.10
  -3  -5   0    5.30    6.20
  -3   5   0   -2.40    4.00
  -3  -5   0   -3.70    2.80
  -3  -6   0    8.00    9.80
   3  -6   0   -7.20   11.70
  -3   6   0    0.00   11.00
  -3  -6   0   -0.20    3.80
   3   6   0   -3.70    7.20
  -3   6   0    1.60    5.60
  -3  -7   0   -3.80    5.00
  -3  -7   0    7.80   13.50
   3  -7   0    2.20   16.50
   3   7   0    1.80   11.10
  -3   7   0   -8.70    7.00
  -3   7   0    7.90   15.20
  -3   8   0   28.70   23.80
   3   8   0    7.00   14.90
  -3  -8   0  -18.40   16.60
  -3   8   0   -4.60   12.20
  -3  -8   0   -3.30    6.00
   3  -8   0  -24.90   25.10
  -3   9   0   45.20   30.80
  -3  -9   0  -13.20   26.80
   3   9   0   -0.50   22.20
  -3  -9   0   -8.40    7.60
   3  -9   0   34.90   61.99
   3   0   1 3111.69  137.29
  -3   0  -1 3144.29  137.79
   3   0  -1 3379.96  137.39
  -3   0   1 3050.59  136.39
  -3   1   1 5352.96  221.68
   3  -1   1 5184.58  222.58
   3   1  -1 4343.77  214.48
   3  -1  -1 5228.98  222.28
  -3   1  -1 5617.54  223.88
  -3  -2  -1 2106.59   91.99
  -3  -2  -1 2022.70   88.69
   3  -2   1 2100.79   99.79
   3   2  -1 2125.29   92.49
  -3   2   1 2058.89   98.29
  -3   2   1 2120.89   91.39
  -3   2  -1 2095.69   92.09
  -3   2  -1 1951.80   99.49
  -3  -2   1 2140.19   88.89
  -3  -2   1 2100.59   91.89
   3  -2  -1 2067.19   99.69
   3   2   1 2187.18   91.69
  -3  -3  -1 2712.33  120.49
  -3   3   1 2841.72  127.59
   3   3  -1 2679.43  120.49
  -3   3   1 2943.21  118.29
  -3  -3  -1 2600.04  114.89
   3  -3   1 2545.05  127.79
   3   3   1 2676.83  117.99
  -3   3  -1 2649.83  128.79
  -3  -3   1 2911.11  119.79
  -3   3  -1 2499.25  117.99
  -3  -3   1 2565.84  114.39
   3  -3  -1 2617.44  128.59
  -3  -4  -1  985.00   53.59
   3  -4   1 1023.80   61.29
  -3  -4  -1  988.60   46.60
   3   4  -1 1025.60   53.79
  -3   4   1  987.80   48.90
  -3   4   1 1036.70   59.49
  -3   4  -1  974.80   49.80
  -3  -4   1  951.10   45.80
   3  -4  -1 1088.49   63.19
   3   4   1 1029.60   50.79
  -3  -4   1  996.20   51.99
  -3   4  -1 1060.49   62.29
   3   5  -1 1309.87   70.39
   3  -5   1 1336.37   78.49
  -3  -5  -1 1290.97   62.89
  -3   5   1 1335.67   76.49
  -3  -5  -1 1319.87   71.19
  -3   5   1 1257.87   63.59
  -3  -5   1 1402.06   62.19
  -3   5  -1 1266.67   64.89
  -3  -5   1 1359.06   69.29
  -3   5  -1 1405.26   79.99
   3   5   1 1331.27   67.19
   3  -5  -1 1384.96   80.49
  -3  -6  -1  519.25   38.50
  -3   6   1  563.64   44.00
  -3  -6  -1  481.85   27.70
  -3   6   1  462.05   29.50
   3   6  -1  476.55   36.80
   3  -6   1  526.55   45.00
  -3  -6   1  483.15   35.60
   3  -6  -1  506.45   45.50
  -3   6  -1  464.35   43.60
  -3   6  -1  469.45   30.80
   3   6   1  496.35   34.00
  -3  -6   1  475.75   26.90
  -3   7   1  701.23   40.30
  -3  -7  -1  715.93   50.79
  -3   7   1  634.94   53.09
   3  -7   1  626.14   55.79
   3   7  -1  673.03   48.40
  -3  -7  -1  680.53   37.80
  -3  -7   1  699.73   48.10
  -3   7  -1  825.42   61.09
  -3   7  -1  634.74   40.80
   3   7   1  707.93   46.30
  -3  -7   1  759.92   37.80
   3  -7  -1  719.23   59.69
  -3   8   1  222.68   22.60
  -3  -8  -1  294.97   21.10
   3   8  -1  284.57   34.50
  -3  -8  -1  230.68   36.10
  -3   8   1  268.87   39.90
   3  -8   1  264.47   41.50
  -3   8  -1  226.58   26.40
   3   8   1  229.08   31.10
   3  -8  -1  208.18   41.60
  -3  -8   1  255.27   19.30
  -3   8  -1  201.68   37.10
  -3  -8   1  263.57   33.70
   3   9  -1  274.07   40.70
  -3  -9  -1  303.27   24.20
  -3   9   1  255.47   47.80
  -3  -9  -1  207.48   40.70
  -3  -9   1  283.27   38.80
  -3   9  -1  266.67   54.99
  -3  -9   1  328.47   23.80
   3   9   1  337.87   42.70
  -3   0  -2 4184.98  185.28
   3   0  -2 4583.74  184.88
  -3   0   2 4049.29  183.98
   3   0   2 4142.39  185.28
  -3   1   2 2337.17  100.19
   3   1  -2 2528.05  105.79
   3   1  -2 2169.08  103.69
  -3  -1  -2 2279.17   99.89
   3  -1   2 2438.86  107.99
   3   1  -2 2215.58   99.79
  -3  -1  -2 2308.27  104.99
  -3   1   2 2207.98  105.39
  -3   1  -2 2298.97  108.39
   3  -1  -2 2393.16  107.49
  -3   1  -2 2437.66  101.49
  -3  -2  -2 2900.11  128.09
  -3   2   2 3003.00  124.99
  -3  -2  -2 2882.91  123.09
   3  -2   2 3108.49  134.99
  -3  -2  -2 2978.60  123.59
  -3  -2  -2 2900.71  128.59
   3   2  -2 2905.21  129.19
   3   2  -2 2799.52  123.49
  -3   2   2 2843.82  131.79
  -3  -2   2 2844.82  123.49
  -3   2  -2 2847.62  135.59
  -3  -2   2 2785.02  128.49
  -3   2  -2 2776.12  125.99
   3  -2  -2 2942.21  134.69
  -3   3   2 1283.97   67.59
   3   3  -2 1246.98   64.59
  -3  -3  -2 1348.86   64.29
   3  -3   2 1362.36   70.49
  -3  -3  -2 1242.58   57.39
  -3   3   2 1280.17   59.19
  -3   3  -2 1374.46   72.49
  -3  -3   2 1283.87   63.49
  -3   3  -2 1200.38   60.39
   3   3   2 1329.67   62.69
  -3  -3   2 1278.77   57.49
   3  -3  -2 1244.28   70.39
   3  -4   2 1473.75   78.39
  -3   4   2 1349.47   74.29
  -3   4   2 1320.07   64.09
   3   4  -2 1402.06   72.19
  -3  -4  -2 1325.37   62.79
  -3  -4  -2 1395.76   71.49
   3  -4  -2 1332.57   78.59
  -3  -4   2 1392.76   69.69
  -3  -4   2 1428.66   62.49
  -3   4  -2 1296.37   65.89
   3   4   2 1433.96   68.29
  -3   4  -2 1432.46   80.09
   3  -5   2  811.82   53.69
  -3   5   2  783.42   50.19
  -3   5   2  732.93   38.20
  -3  -5  -2  758.22   47.80
  -3  -5  -2  729.43   37.30
   3   5  -2  664.43   45.70
  -3   5  -2  633.04   51.29
  -3   5  -2  701.23   39.90
  -3  -5   2  759.92   37.70
   3  -5  -2  675.93   53.19
   3   5   2  670.93   41.60
  -3  -5   2  735.53   44.30
   3   6  -2  652.73   47.30
  -3   6   2  587.84   35.40
  -3   6   2  702.93   49.90
   3  -6   2  656.03   51.59
  -3  -6  -2  633.94   35.20
  -3  -6  -2  597.04   51.49
  -3   6  -2  630.74   38.40
  -3   6  -2  626.04   53.29
  -3  -6   2  710.63   44.80
   3  -6  -2  542.45   51.39
  -3  -6   2  686.03   34.10
  -3  -7  -2  346.27   24.10
  -3   7   2  422.66   39.30
   3   7  -2  340.27   36.50
  -3   7   2  314.77   24.30
  -3  -7  -2  350.16   37.00
  -3  -7   2  338.27   32.70
   3   7   2  371.36   31.90
  -3   7  -2  345.17   27.40
  -3   7  -2  308.17   44.30
   3  -7  -2  424.16   46.00
  -3  -7   2  344.27   22.50
  -3   8   2  287.17   41.90
  -3   8   2  320.67   26.90
  -3  -8  -2  247.18   36.90
   3   8  -2  306.37   39.60
   3   8   2  338.27   34.10
  -3   8  -2  249.38   30.20
  -3  -8   2  291.77   35.20
  -3   8  -2  347.77   51.59
  -3  -8   2  314.87   22.50
  -3   9   2  143.49   36.20
   3  -9   2   26.70   36.40
   3   9  -2  182.98   36.60
  -3  -9  -2   86.89   15.70
  -3  -9  -2   72.49   37.90
   3   9   2  141.39   32.20
  -3  -9   2   30.20   28.60
  -3   9  -2  125.99   48.70
   3  -9  -2   -4.40   45.30
  -3  -9   2   95.29   14.30
  -3   0  -3 1285.57   67.49
   3   0  -3 1292.17   66.89
  -3   0  -3 1405.26   60.49
   3   0  -3 1265.77   59.79
   3   0   3 1332.37   67.79
   3   0  -3 1357.76   66.39
  -3   1   3 1953.70   89.99
  -3   1   3 2161.08  103.09
   3   1  -3 2070.69   90.39
  -3  -1  -3 1967.60   97.29
   3   1  -3 2297.27   99.39
  -3  -1  -3 1895.61   90.09
   3   1  -3 1994.20   96.29
  -3   1  -3 2144.19   91.59
   3  -2   3  920.71   55.19
  -3   2   3 1036.60   46.40
   3   2  -3  975.90   53.19
  -3  -2  -3  993.50   46.00
  -3  -2  -3  999.90   45.30
   3   2  -3  865.01   45.30
  -3   2   3 1075.29   54.59
  -3  -2  -3 1011.10   52.79
  -3  -2  -3  970.10   51.59
  -3  -2   3  981.70   45.80
   3  -2  -3  987.50   56.09
  -3   2  -3  970.80   49.40
  -3   2  -3 1084.79   59.09
  -3  -2   3  949.51   52.19
  -3  -3  -3 1097.69   51.29
   3  -3   3 1144.79   64.09
   3   3  -3 1141.49   60.89
  -3  -3  -3 1170.38   59.39
  -3   3   3 1089.59   53.89
   3   3  -3 1035.30   51.69
  -3   3   3 1154.78   61.59
  -3  -3   3 1103.69   59.49
   3  -3  -3 1163.18   65.79
  -3  -3   3 1053.49   51.39
  -3   3  -3 1176.38   67.19
  -3   3  -3 1086.79   54.49
   3  -4   3  526.95   41.10
  -3  -4  -3  547.85   29.90
  -3  -4  -3  588.74   39.10
   3   4  -3  569.54   40.00
  -3   4   3  614.74   31.10
  -3   4   3  565.34   39.70
   3   4   3  516.35   35.30
  -3  -4   3  574.34   37.90
  -3  -4   3  553.74   29.60
   3  -4  -3  607.84   44.60
  -3   4  -3  601.44   46.40
  -3   4  -3  611.24   33.90
  -3   5   3  548.65   30.60
  -3   5   3  553.94   40.80
   3   5  -3  500.35   40.60
   3  -5   3  512.65   42.10
  -3  -5  -3  512.15   29.90
  -3  -5  -3  527.65   39.90
  -3  -5   3  599.34   30.00
  -3   5  -3  537.35   33.40
  -3   5  -3  564.64   47.90
   3   5   3  551.44   36.20
   3  -5  -3  509.55   45.90
  -3  -5   3  522.45   37.70
   3  -6   3  265.07   31.50
   3   6  -3  381.06   40.80
  -3  -6  -3  331.67   34.10
  -3   6   3  288.67   21.10
  -3   6   3  278.37   30.80
   3  -6  -3  372.26   41.50
  -3  -6   3  277.77   28.50
  -3   6  -3  308.37   25.10
  -3  -6   3  287.87   20.10
  -3   6  -3  324.37   39.60
   3   6   3  284.47   26.60
  -3   7   3  292.97   22.40
  -3   7   3  298.37   35.40
  -3  -7  -3  233.38   35.70
  -3  -7  -3  268.67   21.70
   3   7  -3  219.68   34.10
   3  -7   3  231.58   36.90
   3   7   3  274.57   29.30
   3  -7  -3  281.37   44.90
  -3  -7   3  319.27   33.00
  -3   7  -3  209.28   38.10
  -3   7  -3  241.28   24.20
  -3  -7   3  252.27   19.40
  -3   8   3  179.28   34.40
   3   8  -3  114.19   33.50
  -3  -8  -3  150.18   19.10
  -3  -8  -3  133.69   34.30
  -3   8  -3  114.39   36.30
   3   8   3  105.99   25.30
  -3  -8   3  125.49   28.90
  -3  -8   3  145.09   16.40
   3   0  -4   37.60    6.80
  -3   0  -4   40.30    7.00
   3   0  -4   25.50    8.80
   3   0   4   34.40    9.50
  -3   0  -4   40.20   10.10
   3   0  -4   29.70    9.00
  -3   1   4 1183.58   56.79
  -3  -1  -4 1265.57   57.49
   3   1  -4 1199.68   64.69
  -3  -1  -4 1221.58   66.49
   3  -1   4 1155.38   66.69
  -3  -1  -4 1195.88   64.89
   3   1  -4 1215.48   57.09
   3   1  -4 1282.87   67.29
  -3   1   4 1187.28   65.69
  -3  -1  -4 1110.99   55.99
  -3   1  -4 1314.47   69.19
   3  -1  -4 1325.67   67.09
  -3   1  -4 1166.58   57.59
  -3  -2  -4   29.70    9.50
  -3  -2  -4   36.90    6.40
  -3   2   4   37.30   10.50
   3   2  -4   33.90    6.70
  -3   2   4   36.00    6.50
  -3  -2  -4   26.40    8.90
   3  -2   4   54.89   13.30
   3   2  -4   35.30   10.70
   3  -2  -4   56.79   13.40
  -3   2  -4   40.10    7.60
  -3   2  -4   57.89   14.40
  -3   3   4  837.72   50.79
   3   3  -4  835.52   51.39
  -3  -3  -4  811.02   40.90
   3  -3   4  807.42   53.39
  -3  -3  -4  791.22   40.20
   3   3  -4  811.42   43.40
  -3   3   4  818.92   41.20
  -3  -3  -4  795.22   49.00
  -3  -3  -4  792.02   48.60
  -3   3  -4  831.32   57.39
  -3  -3   4  802.82   40.90
  -3   3  -4  837.42   43.80
   3  -3  -4  832.72   54.49
  -3  -3   4  914.01   51.79
  -3   4   4   45.30    7.80
  -3  -4  -4   39.00   11.90
   3   4  -4   23.20    8.50
  -3  -4  -4   42.80    7.60
   3  -4   4   30.70   13.30
   3   4  -4   31.10   11.40
  -3   4  -4   48.10   10.80
  -3   4  -4   32.90   15.00
   3  -4  -4   38.90   19.10
  -3  -4   4   30.50   12.90
  -3  -4   4   31.80    7.80
  -3   5   4  462.55   37.60
  -3  -5  -4  476.05   39.10
  -3  -5  -4  445.06   27.70
   3   5  -4  458.75   41.10
   3  -5   4  476.85   42.10
  -3   5   4  473.75   27.90
   3   5   4  451.45   36.00
  -3   5  -4  466.15   46.30
   3  -5  -4  454.25   45.00
  -3  -5   4  478.75   27.70
  -3  -5   4  434.76   37.60
  -3   6   4   12.80   13.40
  -3  -6  -4   54.39   19.80
   3   6  -4   16.50   19.40
   3  -6   4    7.20   16.60
  -3  -6  -4   28.80    8.80
  -3  -6   4   52.39   17.40
  -3  -6   4   33.30    8.10
   3  -6  -4   24.60   21.40
  -3   6  -4   41.90   21.40
   3   6   4   49.80   15.80
  -3   6  -4   33.70   10.40
  -3   7   4  227.58   20.00
  -3  -7  -4  250.97   21.90
  -3  -7  -4  173.78   33.00
  -3   7   4  203.78   34.10
   3   7  -4  213.68   37.70
   3  -7   4  249.58   39.10
   3   7   4  231.08   32.70
  -3  -7   4  224.28   19.60
  -3   7  -4  246.18   44.40
   3  -7  -4  244.18   43.20
  -3  -7   4  149.59   29.90
  -3   7  -4  187.98   25.50
   3   8  -4  -15.50   31.60
  -3   8   4   17.90   26.00
   3  -8   4   -0.90   32.50
  -3  -8  -4    2.30   12.10
  -3  -8  -4    4.20   30.10
  -3   8  -4    4.40   41.70
   3   8   4   -4.70   23.20
  -3  -8   4   -8.60   24.70
  -3  -8   4   -3.10    9.20
   3  -8  -4   20.20   42.20
   3   0  -5  482.55   35.90
   3   0  -5  503.25   38.50
  -3   0  -5  531.65   38.50
   3   0   5  463.15   36.90
   3   0  -5  466.05   28.20
  -3   0  -5  512.95   28.90
   3   1  -5 1341.07   76.69
   3  -1   5 1317.07   76.59
   3   1  -5 1333.47   64.79
  -3  -1  -5 1345.57   74.69
  -3  -1  -5 1359.16   76.49
   3   1  -5 1337.67   73.89
  -3  -1  -5 1325.87   64.89
   3  -1  -5 1377.86   75.49
  -3   1  -5 1415.26   65.99
   3  -1  -5 1286.07   64.49
  -3   1  -5 1353.26   77.49
   3  -1  -5 1506.25   78.29
  -3  -2  -5  451.65   33.70
  -3  -2  -5  398.26   33.70
   3  -2   5  422.56   35.50
   3   2  -5  399.46   33.50
  -3   2   5  362.56   24.10
  -3   2   5  388.66   33.40
   3   2  -5  411.66   25.00
  -3  -2  -5  415.26   24.30
  -3  -2  -5  431.06   25.30
   3  -2  -5  444.06   36.10
  -3   2  -5  375.96   34.90
  -3   2  -5  410.56   26.20
   3   3  -5  990.00   50.39
   3  -3   5 1042.50   64.99
  -3   3   5 1051.89   62.49
  -3   3   5  938.41   49.30
  -3  -3  -5  952.20   49.60
   3   3  -5 1004.70   62.49
  -3  -3  -5 1009.10   59.99
  -3  -3  -5 1047.10   61.39
  -3   3  -5  912.41   51.59
   3  -3  -5  979.90   64.99
  -3   3  -5 1011.50   67.59
  -3  -3   5  992.10   67.39
   3   4  -5  301.67   31.70
   3   4  -5  226.38   22.70
  -3   4   5  297.47   30.30
  -3  -4  -5  266.77   19.50
  -3   4   5  269.87   19.60
  -3  -4  -5  365.06   35.80
  -3  -4  -5  362.96   31.10
  -3  -4  -5  300.27   20.30
   3  -4   5  303.37   33.50
  -3  -4   5  308.27   30.40
  -3   4  -5  290.97   36.30
  -3  -4   5  275.87   19.80
  -3   4  -5  298.67   23.10
   3  -4  -5  262.67   33.70
   3  -5   5  616.34   50.59
  -3   5   5  581.64   46.70
  -3   5   5  624.24   34.70
  -3  -5  -5  599.34   33.90
   3   5  -5  608.44   50.39
  -3  -5  -5  630.74   48.40
  -3  -5  -5  591.24   44.40
  -3  -5  -5  590.54   34.80
   3  -5  -5  529.25   52.69
  -3   5  -5  533.15   37.30
  -3   5  -5  642.04   57.59
  -3  -5   5  615.24   47.40
  -3  -5   5  551.94   34.30
   3   6  -5  201.78   36.40
  -3   6   5  178.18   29.90
  -3  -6  -5  162.18   19.00
  -3  -6  -5  186.18   16.10
  -3  -6  -5  147.69   25.60
  -3  -6  -5  182.38   33.20
   3  -6   5  184.98   37.80
  -3   6   5  194.58   18.60
  -3  -6   5  178.68   31.00
  -3   6  -5  195.38   24.90
  -3   6  -5  171.58   45.30
  -3  -6   5  159.98   17.50
   3  -6  -5  258.17   43.90
   3   7  -5  296.57   48.10
  -3  -7  -5  234.68   24.20
  -3  -7   5  198.08   36.70
  -3  -7   5  166.78   20.70
  -3   7  -5  372.66   56.39
  -3   7  -5  277.77   36.70
  -3   8   5   41.90   32.50
   3   8  -5   60.39   41.30
  -3  -8  -5   12.10   15.00
  -3  -8  -5  -16.80   41.10
   3  -8   5  -27.50   37.10
   3  -8  -5   64.49   50.99
  -3  -8   5  -11.50   11.00
  -3   8  -5   94.19   49.60
  -3  -8   5  -49.70   30.20
   3   0  -6  413.26   37.70
  -3   0  -6  451.75   27.30
  -3   0  -6  433.66   38.50
   3   0  -6  379.46   26.00
   3   0  -6  345.87   33.60
   3   1  -6  650.03   47.10
  -3  -1  -6  635.24   48.40
  -3  -1  -6  727.73   49.40
  -3  -1  -6  644.14   37.80
   3   1  -6  697.93   51.39
   3  -1   6  703.33   49.99
   3   1  -6  663.83   37.90
   3  -1  -6  686.73   50.59
  -3   1  -6  658.03   38.40
   3  -1  -6  675.03   48.80
  -3   1  -6  658.83   50.89
   3  -1  -6  664.83   37.80
  -3  -2  -6  363.26   24.80
   3   2  -6  407.36   37.50
   3  -2   6  347.37   36.40
   3   2  -6  355.26   33.90
  -3  -2  -6  437.26   35.90
   3   2  -6  352.86   24.90
  -3  -2  -6  339.37   34.70
   3  -2  -6  393.56   25.60
   3  -2  -6  345.27   35.60
   3  -2  -6  479.55   39.40
  -3   2  -6  403.36   39.60
  -3   2  -6  355.16   25.80
   3   3  -6  464.85   30.20
  -3  -3  -6  528.65   41.20
   3  -3   6  445.66   42.70
  -3  -3  -6  469.95   29.10
  -3  -3  -6  453.05   40.60
  -3  -3  -6  526.45   30.70
   3   3  -6  461.75   42.20
  -3   3  -6  456.15   31.50
  -3   3  -6  465.15   46.20
   3  -3  -6  516.35   44.00
   3   4  -6  277.27   23.20
   3   4  -6  353.96   37.50
  -3   4   6  310.07   22.40
  -3   4   6  279.17   33.70
   3  -4   6  293.57   36.00
  -3  -4  -6  279.07   32.10
  -3  -4  -6  287.47   22.00
  -3  -4  -6  361.56   35.60
   3  -4  -6  336.57   39.70
  -3  -4   6  278.47   36.90
  -3   4  -6  241.48   23.50
  -3   4  -6  288.07   43.10
  -3  -5  -6  331.97   35.70
  -3  -5  -6  337.37   39.20
  -3  -5  -6  309.67   25.90
   3   5  -6  310.17   26.80
   3  -5   6  274.67   39.80
   3   5  -6  324.07   40.00
  -3  -5  -6  318.57   23.20
  -3   5   6  312.97   23.80
  -3   5   6  313.37   37.80
  -3  -5   6  303.87   25.40
  -3  -5   6  292.07   35.40
  -3   5  -6  297.27   46.80
   3  -5  -6  371.16   46.60
  -3   5  -6  351.96   28.90
  -3  -6  -6  188.58   38.80
   3   6  -6  151.48   35.30
  -3  -6  -6  213.88   18.40
  -3  -6  -6  145.89   32.40
  -3   6   6  201.38   20.60
  -3  -6  -6  142.89   21.90
   3  -6   6  207.58   39.20
  -3   6   6  198.28   36.30
   3  -6  -6  222.08   42.60
  -3  -6   6  120.19   30.10
  -3   6  -6  241.98   25.20
  -3   6  -6  123.79   39.00
   3  -7   6  -15.90   37.50
  -3  -7  -6  -17.40   30.10
  -3   7   6  185.48   38.90
   3  -7  -6   70.79   41.40
  -3   7  -6  169.48   50.09
  -3   7  -6  188.28   27.20
  -3   0  -7   24.60   13.30
   3   0  -7    7.10    5.90
   3   0  -7   11.00   15.10
  -3   0  -7   19.30    7.30
  -3   0  -7    0.80   14.30
   3   0  -7   18.40   15.70
  -3  -1  -7    8.10   13.80
   3  -1   7    4.30   13.70
   3   1  -7   23.80   16.40
  -3  -1  -7   32.70   18.20
   3   1  -7    1.70   12.10
   3   1  -7   -0.40    6.60
   3  -1  -7    0.80   11.10
  -3   1  -7    6.30    6.00
  -3   1  -7    2.50   15.10
   3  -1  -7    6.20   10.30
   3  -1  -7    0.90    5.40
  -3  -2  -7    1.70   14.40
   3  -2   7   25.30   16.70
   3   2  -7   15.90   16.00
  -3  -2  -7    7.70   12.20
  -3  -2  -7   12.40    6.60
   3   2  -7    6.60   15.10
   3  -2  -7    6.50   14.00
  -3   2  -7   26.90   19.20
   3  -2  -7   31.10   14.60
   3  -2  -7    7.30    6.50
  -3   2  -7   15.30    7.30
   3   3  -7   12.50    8.70
   3   3  -7   -5.30   14.70
  -3  -3  -7   -3.70   14.60
  -3  -3  -7    4.90    4.90
   3  -3   7   17.60   17.70
  -3  -3  -7   -6.00   13.40
   3   3  -7   13.80   16.40
  -3   3  -7   -0.70    6.50
   3  -3  -7   -5.70    4.30
   3  -3  -7   -7.20   14.80
   3  -3  -7   -0.20   12.60
  -3   3  -7  -19.30   17.60
   3  -4   7  -12.60   19.60
  -3  -4  -7   18.20   17.20
  -3  -4  -7   23.30   18.10
   3   4  -7   19.20   20.40
   3   4  -7   12.90   11.00
  -3  -4  -7   11.70    6.70
  -3   4  -7    0.70    7.90
   3  -4  -7   -1.30   21.80
   3  -4  -7    9.00    6.00
   3  -4  -7   -4.50   18.20
  -3   4  -7   24.20   23.80
   3  -5   7  -24.30   22.80
  -3  -5  -7    3.40    6.40
  -3  -5  -7    1.60   21.70
   3   5  -7    1.50   25.00
  -3   5  -7    8.60   22.50
   3  -5  -7   36.50   29.50
  -3   5  -7   11.00   10.90
   3   6  -7   30.20   37.40
  -3  -6  -7   -6.90   28.50
   3  -6   7   -9.70   31.80
  -3  -6  -7    7.40    6.80
  -3  -6   7   -1.30   28.70
  -3   6  -7   22.40   14.80
  -3   6  -7    3.00   38.10
   3  -6  -7    0.00   38.10
   3   0  -8  526.65   54.59
  -3   0  -8  590.24   50.59
  -3   0  -8  593.74   60.99
  -3   0  -8  570.34   38.00
   3   0  -8  618.34   38.60
   3   0  -8  550.94   51.19
  -3  -1  -8  493.65   46.70
   3   1  -8  427.36   48.20
   3   1  -8  412.56   31.00
  -3  -1  -8  452.95   48.40
  -3  -1  -8  455.25   31.60
   3  -1  -8  431.76   45.80
   3  -1  -8  388.06   47.30
  -3   1  -8  435.36   49.60
  -3   1  -8  459.35   46.90
   3  -1  -8  467.45   32.40
  -3  -2  -8  501.25   49.90
  -3  -2  -8  538.15   51.79
   3   2  -8  496.75   53.89
   3  -2   8  580.34   51.39
   3   2  -8  524.45   35.40
  -3  -2  -8  555.64   35.40
   3   2  -8  532.25   49.99
   3  -2  -8  518.25   50.49
   3  -2  -8  373.26   49.40
  -3   2  -8  555.34   57.59
   3  -2  -8  473.45   34.40
  -3   2  -8  506.45   36.00
   3  -3   8  349.17   42.80
  -3  -3  -8  313.57   25.60
  -3  -3  -8  257.17   41.30
   3   3  -8  283.47   46.70
   3   3  -8  369.86   28.50
   3   3  -8  245.58   40.50
  -3   3  -8  395.96   52.39
   3  -3  -8  308.27   46.20
  -3   3  -8  344.87   28.90
   3  -3  -8  322.57   48.30
   3  -3  -8  327.57   26.30
  -3  -4  -8  373.26   28.20
   3   4  -8  363.16   59.79
   3   4  -8  270.37   47.20
   3  -4   8  281.57   48.40
   3   4  -8  386.26   33.00
   3  -4  -8  345.57   54.19
  -3   4  -8  325.57   58.29
   3  -4  -8  351.66   28.10
   3  -4  -8  451.95   51.79
  -3   4  -8  351.46   31.20
  -3  -5  -8  228.58   21.90
   3   5  -8  192.48   51.19
   3  -5  -8  129.19   44.50
  -3   5  -8  211.58   49.30
   3  -5  -8  244.18   23.30
  -3   5  -8  236.48   31.40
   3   0  -9  767.62   48.60
   3   0  -9  911.11   74.99
  -3   0  -9  749.62   48.40
   3   0  -9  825.82   69.49
  -3   0  -9  719.53   70.89
  -3   0  -9  833.52   69.49
  -3  -1  -9  341.57   28.40
   3   1  -9  377.56   29.80
  -3  -1  -9  284.57   48.10
   3   1  -9  262.17   49.50
   3   1  -9  272.27   45.60
  -3  -1  -9  368.56   50.99
  -3   1  -9  364.26   30.20
  -3   1  -9  411.26   62.79
   3  -1  -9  365.06   32.90
  -3   1  -9  418.76   58.89
   3  -1  -9  306.77   48.40
   3  -1  -9  332.27   52.19
   3   2  -9  592.44   67.29
   3   2  -9  637.84   44.30
  -3  -2  -9  750.52   66.59
  -3  -2  -9  612.74   64.49
  -3  -2  -9  604.34   42.30
   3   2  -9  738.83   66.19
  -3   2  -9  710.83   73.59
   3  -2  -9  752.22   45.50
  -3   2  -9  715.23   46.00
   3  -2  -9  507.35   65.79
  -3  -3  -9  216.38   44.30
   3   3  -9  244.18   31.20
   3   3  -9  203.28   53.19
   3   3  -9  199.48   43.70
  -3  -3  -9  277.27   24.80
   3  -3  -9  248.68   46.30
   3  -3  -9  350.46   58.19
  -3   3  -9  284.37   58.99
  -3   3  -9  257.07   27.70
   3  -3  -9  266.27   25.80
   4   0   0    0.20    2.30
  -4   0   0    3.40    1.40
  -4   0   0    2.10    2.20
   4  -1   0   48.90    9.00
  -4  -1   0   37.60    2.10
  -4   1   0   34.60    4.90
  -4  -1   0   41.30    2.80
  -4   1   0   32.50    7.10
   4   1   0   37.90    2.90
  -4   2   0   -0.80    4.20
   4  -2   0   -5.00    4.20
  -4   2   0    0.50    2.50
  -4  -3   0   17.40    2.60
   4  -3   0   10.90    7.90
  -4   3   0   21.20    5.00
  -4   3   0   14.40    7.10
   4   4   0    2.00    3.60
  -4  -4   0    0.90    1.90
   4  -4   0   -2.30    7.40
  -4  -4   0   -0.90    4.10
  -4   4   0    0.90    3.80
  -4   4   0   -1.70    5.00
   4   5   0    4.70    5.70
  -4  -5   0    2.60    5.90
   4  -5   0   -7.90    9.90
  -4   5   0    3.50    4.60
  -4   5   0   -1.10    9.90
  -4  -5   0    2.50    2.90
  -4   6   0   -3.50    5.10
  -4  -6   0   -2.60    8.00
   4   6   0   -2.30    7.50
  -4  -6   0    3.10    3.60
   4  -6   0    1.60   13.80
  -4   6   0    0.60   12.80
  -4   7   0   -8.50   15.20
   4  -7   0   15.90   19.10
   4   7   0    2.90   11.40
  -4  -7   0   -1.60    4.40
  -4   7   0   -4.70    6.60
  -4  -7   0   -9.70   11.30
   4   8   0  -11.80   14.10
  -4  -8   0    7.30   16.90
  -4  -8   0   -6.10    5.20
  -4   8   0    1.20   22.70
   4  -8   0  -26.40   24.60
  -4   8   0   15.90   10.90
  -4  -9   0    7.50    6.40
   4  -9   0  -24.50   36.60
  -4   9   0   49.20   33.10
  -4   0   1 1910.01   88.79
  -4   0   1 2020.00   91.79
   4   0  -1 2133.19   92.89
   4   0   1 2133.09   93.09
  -4   0  -1 2231.88   94.09
  -4   0  -1 2033.70   91.99
   4   1  -1 2015.80   90.59
   4   1  -1 1931.51   89.29
  -4  -1  -1 2083.59   87.09
  -4   1   1 1882.91   93.89
  -4   1   1 2222.18   90.39
   4  -1   1 1948.51   95.29
   4  -1  -1 2035.70   95.49
  -4   1  -1 2202.88   91.49
  -4   1  -1 2164.88   96.79
  -4   2   1 1282.37   60.99
  -4  -2  -1 1483.95   60.59
   4  -2   1 1277.27   69.29
  -4   2   1 1359.96   68.89
  -4  -2  -1 1303.37   60.19
  -4  -2  -1 1335.27   57.69
   4   2  -1 1402.26   60.79
  -4  -2  -1 1399.26   57.89
   4  -2  -1 1310.47   69.89
  -4   2  -1 1354.66   61.89
  -4  -2   1 1377.66   60.19
  -4   2  -1 1335.97   70.29
  -4  -2   1 1317.57   57.69
   4  -3   1  912.11   54.99
  -4   3   1  918.41   44.70
  -4  -3  -1  934.41   45.60
  -4   3   1  930.21   53.49
   4   3  -1  915.51   45.40
  -4  -3   1  926.01   41.50
  -4  -3   1  985.10   44.80
  -4   3  -1  912.41   45.50
  -4   3  -1  863.71   54.79
   4   3   1  888.31   43.50
   4  -3  -1  965.10   56.09
   4  -4   1  663.13   44.80
  -4   4   1  554.54   40.60
  -4   4   1  545.25   31.00
  -4  -4  -1  537.15   27.70
   4   4  -1  574.54   33.90
  -4  -4  -1  576.64   37.00
   4  -4  -1  581.34   43.80
  -4   4  -1  534.65   42.10
  -4  -4   1  584.34   27.40
  -4   4  -1  546.45   32.00
   4   4   1  613.74   33.90
  -4  -4   1  594.74   32.70
  -4  -5  -1  384.86   21.60
  -4   5   1  384.86   35.30
  -4   5   1  358.06   24.20
   4   5  -1  433.06   28.90
   4  -5   1  422.16   37.80
  -4  -5  -1  407.36   29.20
   4   5   1  443.36   26.40
   4  -5  -1  365.86   37.00
  -4  -5   1  351.06   26.50
  -4   5  -1  316.47   35.30
  -4  -5   1  402.26   21.00
  -4   5  -1  396.26   25.90
  -4  -6  -1  243.58   24.90
   4   6  -1  232.38   23.70
  -4  -6  -1  244.78   16.40
  -4   6   1  223.68   29.90
  -4   6   1  243.98   19.10
   4  -6   1  237.98   32.00
   4  -6  -1  208.78   34.30
  -4  -6   1  250.37   15.90
  -4   6  -1  207.78   19.10
  -4   6  -1  287.57   34.80
   4   6   1  269.87   22.00
  -4  -6   1  210.88   21.90
   4  -7   1  197.08   35.20
  -4  -7  -1  153.78   24.90
  -4   7   1  153.38   29.00
   4   7  -1  189.78   25.80
  -4   7   1  193.28   18.10
  -4  -7  -1  193.38   15.00
   4   7   1  203.98   22.60
  -4   7  -1  191.78   34.30
  -4   7  -1  174.68   19.20
   4  -7  -1  130.79   31.90
  -4  -7   1  194.98   24.30
  -4  -7   1  183.18   14.20
  -4   8   1  101.29   16.60
   4   8  -1  141.19   24.60
   4  -8   1  112.19   33.40
  -4   8   1  105.09   30.70
  -4  -8  -1  118.69   13.20
  -4  -8  -1  139.69   26.80
   4  -8  -1   37.90   31.30
  -4  -8   1   91.99   12.20
  -4   8  -1   73.69   31.90
   4   8   1  118.79   22.30
  -4   8  -1  101.69   18.40
  -4  -8   1  114.19   23.10
   4  -9   1  -67.29   34.70
  -4   9   1   95.49   38.00
  -4  -9  -1   66.49   11.40
   4   9   1   65.99   40.30
  -4   9  -1   16.30   40.70
   4  -9  -1  -25.80   39.60
  -4  -9   1   40.10    8.90
  -4   0   2 4458.15  200.08
   4   0  -2 4808.52  201.28
  -4   0  -2 4580.24  202.28
   4   0   2 4643.04  201.98
   4   1  -2   43.50    7.80
   4  -1   2   47.60   10.90
   4   1  -2   42.10    6.80
  -4  -1  -2   31.70    6.50
  -4   1   2   36.90    5.00
   4   1  -2   39.60    4.50
  -4  -1  -2   35.80    5.00
  -4   1  -2   39.10    5.80
   4   1   2   48.00    8.50
  -4  -2  -2 3374.76  145.59
   4  -2   2 3522.45  158.48
  -4   2   2 3422.06  155.88
  -4   2   2 3578.84  148.19
   4   2  -2 3597.74  151.78
  -4  -2  -2 3286.57  150.88
  -4  -2  -2 3549.15  150.58
  -4  -2  -2 3291.17  146.09
  -4   2  -2 3632.04  150.18
  -4  -2   2 3284.87  150.48
  -4  -2   2 3337.77  145.89
  -4   2  -2 3483.85  160.08
   4  -2  -2 3376.16  158.38
  -4   3   2   71.09    8.40
  -4  -3  -2   72.49    6.20
  -4   3   2   55.29   12.50
  -4  -3  -2   75.09    9.90
   4   3  -2   78.49   10.40
   4  -3   2   70.59   15.10
  -4   3  -2   79.09   11.80
   4  -3  -2   71.19   14.80
  -4  -3   2   68.79    6.10
  -4   3  -2   69.09   15.20
  -4  -3   2   57.29    9.40
   4   4  -2 1968.70   94.79
   4  -4   2 1901.51  102.49
  -4  -4  -2 2029.70   94.59
  -4   4   2 1858.41   99.49
   4   4   2 1898.91   90.99
   4  -4  -2 1724.83  102.59
  -4   4  -2 1908.31  104.49
  -4  -4   2 1964.50   92.69
  -4  -4   2 2215.88   87.89
  -4  -5  -2   75.59   15.80
   4  -5   2   86.09   20.00
   4   5  -2   77.09   15.20
  -4   5   2   67.69   17.20
  -4  -5  -2   98.89    9.30
   4   5   2  106.39   13.60
  -4  -5   2  115.69   15.10
   4  -5  -2   90.49   21.60
  -4   5  -2   62.89   13.10
  -4  -5   2   91.59    8.30
  -4   5  -2   98.69   22.70
  -4   6   2 1115.39   71.19
  -4  -6  -2 1074.69   65.69
   4  -6   2 1191.88   76.09
  -4   6   2 1113.99   59.39
   4   6  -2 1143.39   66.49
  -4  -6  -2 1133.09   54.79
  -4   6  -2 1090.69   59.39
  -4  -6   2 1092.29   62.39
  -4  -6   2 1190.88   53.69
   4  -6  -2 1043.10   76.49
  -4   6  -2 1094.19   76.49
   4   6   2 1152.98   61.29
   4  -7   2   65.79   23.90
  -4   7   2   75.49   13.20
   4   7  -2   57.69   18.50
  -4  -7  -2   73.59   11.30
  -4   7   2   69.89   20.90
  -4  -7  -2   59.19   20.00
  -4  -7   2   69.79   10.00
  -4   7  -2   42.90   24.00
  -4   7  -2   51.49   13.00
   4   7   2   75.49   16.10
  -4  -7   2   92.99   18.40
   4  -7  -2   88.99   27.50
  -4   8   2  561.04   54.49
  -4  -8  -2  480.05   49.80
   4   8  -2  677.53   51.19
  -4  -8  -2  573.54   34.00
  -4   8   2  581.84   38.00
  -4   8  -2  511.75   61.29
  -4  -8   2  535.95   44.70
  -4  -8   2  606.74   32.90
  -4   8  -2  553.04   42.00
   4   8   2  563.04   42.70
  -4   0   3 2042.60   97.19
  -4   0   3 1981.20   89.69
  -4   0  -3 2083.79   98.69
   4   0   3 2045.60   98.49
   4   0  -3 2133.19   97.19
  -4   0  -3 1991.70   90.29
   4   1  -3 1692.03   83.79
   4   1  -3 2050.39   92.69
  -4   1   3 1942.21   84.49
  -4  -1  -3 1838.72   91.39
   4  -1   3 1900.21   93.99
   4   1  -3 1799.42   89.49
  -4   1   3 1925.11   91.89
  -4  -1  -3 1868.51   84.39
   4   1   3 1928.51   91.49
   4  -1  -3 2095.09   94.59
  -4   1  -3 2036.90   86.09
  -4   1  -3 1870.21   94.79
  -4  -2  -3 1443.46   63.99
   4   2  -3 1329.67   70.49
  -4   2   3 1380.66   72.59
   4   2  -3 1340.17   63.59
  -4  -2  -3 1441.06   63.19
  -4   2   3 1426.46   64.39
  -4  -2  -3 1416.66   70.99
   4  -2   3 1422.56   75.09
  -4  -2  -3 1466.05   69.99
  -4   2  -3 1513.15   78.59
   4  -2  -3 1438.26   75.99
  -4   2  -3 1393.56   66.39
  -4  -3  -3 1190.98   53.59
  -4  -3  -3 1138.29   60.19
   4   3  -3 1150.38   61.69
  -4   3   3 1189.98   54.99
  -4   3   3 1137.09   63.79
  -4  -3  -3 1137.49   52.99
   4  -3   3 1182.18   67.79
  -4  -3  -3 1161.48   60.29
  -4  -3   3 1162.28   53.49
  -4   3  -3 1201.28   57.49
   4  -3  -3 1175.98   68.39
  -4   3  -3 1112.49   69.09
  -4  -3   3 1152.38   60.79
  -4  -4  -3  717.23   34.30
  -4  -4  -3  640.04   41.80
   4   4  -3  631.44   42.90
  -4   4   3  708.63   35.80
  -4   4   3  759.42   52.79
  -4  -4   3  620.34   40.80
  -4   4  -3  669.13   38.10
  -4  -4   3  649.83   33.60
  -4   5   3  601.24   33.90
   4  -5   3  620.14   49.00
  -4  -5  -3  616.24   33.10
  -4  -5  -3  590.24   43.20
   4   5   3  609.54   39.40
   4  -5  -3  590.24   58.39
  -4   5  -3  694.73   60.99
  -4  -5   3  602.04   31.90
  -4   5  -3  612.14   37.10
  -4   6   3  336.67   22.90
  -4  -6  -3  278.67   32.40
   4   6  -3  375.46   35.10
  -4  -6  -3  335.27   22.00
   4  -6   3  321.87   37.10
  -4   6   3  380.16   36.30
  -4   6  -3  269.07   42.20
  -4   6  -3  317.67   25.70
   4   6   3  275.07   27.50
  -4  -6   3  314.97   20.60
   4  -6  -3  354.26   39.90
  -4  -6   3  280.47   29.20
  -4   7   3  291.47   25.50
   4   7  -3  299.17   37.10
  -4   7   3  353.46   38.70
   4  -7   3  309.27   41.20
  -4  -7  -3  383.46   39.30
  -4  -7  -3  297.27   23.10
  -4  -7   3  313.57   21.40
   4  -7  -3  310.17   49.20
  -4   7  -3  307.37   48.70
  -4  -7   3  321.67   33.80
   4   7   3  323.57   31.90
  -4  -8  -3  153.38   34.70
  -4   8   3  102.09   30.60
   4   8  -3  107.59   31.00
   4  -8   3   11.90   28.30
  -4  -8  -3  109.09   15.40
  -4  -8   3  143.69   28.60
   4  -8  -3   10.90   32.80
  -4   8  -3  134.59   40.80
  -4  -8   3   96.79   13.30
   4   8   3  136.09   26.80
   4   0   4 2384.06  113.69
   4   0  -4 2343.17  113.19
  -4   0  -4 2257.27  113.29
  -4   0  -4 2352.26  103.49
   4   0  -4 2224.18  102.69
   4   0  -4 2328.17  111.69
   4   1  -4  317.87   19.20
  -4  -1  -4  336.67   26.40
  -4   1   4  313.27   19.00
   4   1  -4  255.97   23.20
  -4  -1  -4  305.47   19.10
  -4   1   4  327.57   26.60
   4   1  -4  296.67   26.00
   4  -1   4  329.77   28.20
   4  -1  -4  325.57   27.10
  -4   1  -4  324.67   28.40
  -4   1  -4  310.87   19.90
  -4  -2  -4 1884.71   81.19
  -4  -2  -4 1804.22   90.59
  -4  -2  -4 1636.54   79.29
   4   2  -4 1778.82   90.59
  -4   2   4 1852.61   81.59
  -4   2   4 1777.02   90.59
   4  -2   4 1797.52   93.89
   4   2  -4 1769.92   88.89
  -4   2  -4 1697.23   82.59
   4  -2  -4 1921.31   95.39
  -4   2  -4 1658.33   94.69
  -4   3   4  213.88   23.20
  -4   3   4  230.38   16.00
  -4  -3  -4  253.27   16.00
  -4  -3  -4  241.68   22.40
   4   3  -4  229.18   22.90
  -4  -3  -4  238.88   15.20
  -4  -3  -4  182.18   19.90
   4  -3   4  223.28   24.20
   4   3  -4  213.78   15.60
  -4  -3   4  244.38   23.40
  -4   3  -4  212.18   27.40
  -4  -3   4  222.58   15.30
  -4   3  -4  232.68   18.30
   4  -3  -4  231.38   25.70
  -4  -4  -4 1067.79   60.29
  -4   4   4 1072.29   63.39
  -4  -4  -4 1015.30   50.59
  -4  -4  -4  962.00   59.89
   4   4  -4 1088.89   63.59
   4  -4   4 1054.49   66.89
  -4   4   4 1060.59   51.89
  -4  -4  -4 1058.99   52.89
  -4  -4   4 1060.59   50.99
  -4  -4   4 1045.80   60.49
   4  -4  -4 1116.39   70.59
  -4   4  -4 1137.59   72.79
  -4   4  -4  946.71   54.29
  -4  -5  -4  153.18   13.90
  -4  -5  -4  153.58   12.50
  -4  -5  -4  105.99   19.10
  -4  -5  -4  169.78   26.00
  -4   5   4  119.09   12.50
  -4   5   4  140.69   23.70
   4   5  -4  171.28   26.10
   4  -5   4  131.19   26.00
  -4  -5   4  170.28   24.60
  -4   5  -4  158.58   16.80
   4  -5  -4  135.19   28.30
  -4  -5   4  124.29   13.50
  -4   5  -4  126.09   29.40
  -4  -6  -4  572.64   48.00
  -4   6   4  553.94   33.30
  -4  -6  -4  583.94   33.80
  -4   6   4  517.45   46.40
   4  -6   4  632.04   50.89
   4  -6  -4  463.15   53.39
  -4  -6   4  548.45   43.60
  -4   6  -4  532.35   37.10
  -4   6  -4  657.73   59.69
  -4  -6   4  583.84   32.80
  -4   7   4   99.29   25.00
  -4  -7  -4   86.89   14.90
  -4  -7  -4   55.29   25.60
   4   7  -4   27.20   23.00
   4  -7   4   66.89   31.10
  -4   7   4   84.29   13.90
  -4  -7   4   81.39   12.90
  -4   7  -4   36.70   28.90
  -4  -7   4   48.20   20.50
  -4   7  -4   74.29   18.00
   4  -7  -4   97.79   34.40
  -4  -8  -4  243.58   44.80
  -4   8   4  271.77   24.70
   4   8  -4  255.57   43.40
  -4   8  -4  285.87   62.49
  -4  -8   4  211.18   38.50
  -4   8  -4  213.98   31.10
  -4  -8   4  257.87   21.30
   4   0  -5 1836.22   95.79
  -4   0  -5 1889.11   98.99
   4   0  -5 1939.61   99.19
   4   0  -5 1805.42   85.99
  -4   0  -5 1871.51   86.59
   4   0   5 1856.91   97.89
  -4  -1  -5 1357.36   77.09
  -4  -1  -5 1291.07   75.09
   4  -1   5 1382.36   78.69
   4   1  -5 1451.15   75.49
   4   1  -5 1290.87   65.39
  -4  -1  -5 1409.46   66.19
   4   1  -5 1467.75   79.09
  -4   1  -5 1250.37   77.89
  -4   1  -5 1380.66   66.79
   4  -1  -5 1390.56   65.99
   4  -1  -5 1488.15   86.09
   4  -1  -5 1373.76   76.79
  -4  -2  -5 1590.24   73.79
  -4  -2  -5 1648.73   83.89
  -4  -2  -5 1550.94   84.99
  -4   2   5 1457.75   84.39
   4   2  -5 1533.35   83.19
  -4  -2  -5 1525.15   72.19
   4   2  -5 1585.84   85.79
   4   2  -5 1573.04   73.59
  -4   2   5 1627.94   73.89
   4  -2   5 1519.15   87.59
   4  -2  -5 1574.14   87.89
  -4   2  -5 1534.85   89.69
  -4   2  -5 1531.35   75.29
  -4  -3  -5  968.20   61.29
   4  -3   5 1091.89   67.29
  -4   3   5 1064.49   63.09
  -4  -3  -5  936.21   49.20
  -4   3   5 1052.59   51.09
   4   3  -5  952.90   61.79
   4  -3  -5  994.70   66.29
  -4   3  -5 1034.30   69.79
  -4   3  -5 1026.70   53.89
   4  -4   5 1041.40   69.69
  -4  -4  -5 1064.39   52.89
  -4   4   5 1068.69   66.29
  -4  -4  -5 1020.60   52.09
   4   4  -5 1041.30   53.59
   4   4  -5 1078.79   67.09
  -4   4   5 1069.09   53.39
  -4  -4  -5 1049.79   64.29
  -4  -4  -5 1031.50   64.09
  -4   4  -5 1022.10   56.69
  -4  -4   5 1031.60   52.39
   4  -4  -5 1161.58   74.79
  -4   4  -5 1076.09   75.09
  -4  -4   5  987.60   63.19
  -4  -5  -5  652.73   49.99
  -4  -5  -5  611.64   35.70
  -4  -5  -5  613.04   36.60
  -4   5   5  656.43   50.39
  -4  -5  -5  679.63   48.20
   4   5  -5  694.93   54.19
  -4   5   5  604.64   36.50
   4  -5   5  738.53   56.89
   4  -5  -5  664.23   57.19
  -4  -5   5  651.03   36.20
  -4   5  -5  661.43   60.19
  -4  -5   5  620.34   47.10
  -4   5  -5  635.54   41.00
   4  -6   5  597.54   54.79
  -4  -6  -5  480.65   36.80
  -4  -6  -5  530.95   46.00
  -4   6   5  597.24   35.70
  -4   6   5  573.74   49.99
  -4  -6  -5  671.43   35.30
  -4  -6  -5  620.64   60.39
   4  -6  -5  601.74   61.99
  -4  -6   5  567.94   34.50
  -4   6  -5  566.74   62.49
  -4   6  -5  614.54   41.50
  -4  -7  -5  366.96   25.80
  -4   7   5  403.46   47.80
  -4   7   5  393.66   28.30
  -4  -7  -5  344.07   40.90
  -4  -7  -5  345.97   49.60
  -4  -7  -5  401.76   30.20
   4   7  -5  438.46   53.09
  -4  -7   5  400.76   44.50
  -4   7  -5  346.87   59.49
  -4   7  -5  366.26   35.70
  -4  -7   5  361.66   26.80
   4   0   6 1881.41  102.39
  -4   0  -6 1956.90  104.59
   4   0  -6 1778.02   99.49
  -4   0  -6 1917.41   89.19
   4   0  -6 1838.62   88.59
  -4  -1  -6   10.60   11.30
  -4  -1  -6   13.90   11.40
   4   1  -6   -2.20    4.90
  -4  -1  -6    0.80    4.00
   4   1  -6   -2.60    8.70
   4  -1   6    3.90    8.70
   4   1  -6   19.30   12.70
   4  -1  -6    6.70    5.40
  -4   1  -6    2.30    4.90
  -4   1  -6   10.80    9.30
   4  -1  -6   -2.60   10.30
   4  -1  -6   -5.80    9.50
   4   2  -6 1703.83   91.29
  -4  -2  -6 1508.95   90.89
  -4  -2  -6 1637.24   90.29
   4  -2   6 1749.72   96.59
   4   2  -6 1617.94   78.69
   4   2  -6 1662.43   93.89
   4  -2  -6 1680.53   79.29
  -4   2  -6 1571.44   80.19
  -4   2  -6 1572.04   96.69
   4  -2  -6 1617.24   93.39
   4  -2  -6 1705.23   95.49
  -4   3   6    4.90    5.30
  -4  -3  -6    6.90   10.40
   4   3  -6   15.60   12.40
  -4  -3  -6   -9.30   10.20
  -4  -3  -6   12.90    5.80
  -4   3   6   -1.70   12.70
  -4  -3  -6    9.40    6.80
   4   3  -6   19.30    7.70
   4  -3   6    8.30   14.40
  -4   3  -6   11.70    6.80
   4  -3  -6   -5.30   12.90
  -4   3  -6    0.00   11.80
   4  -4   6 1006.60   73.19
  -4  -4  -6 1052.59   69.59
  -4   4   6 1130.69   71.59
  -4  -4  -6 1082.59   55.79
  -4  -4  -6 1071.89   68.99
  -4  -4  -6 1046.70   55.69
  -4   4   6 1102.29   56.39
   4   4  -6 1015.90   70.89
  -4   4  -6 1155.98   60.99
   4  -4  -6 1193.38   79.99
  -4   4  -6 1004.80   78.29
  -4  -5  -6    6.10    5.20
   4  -5   6  -12.70   13.70
  -4   5   6    2.70    5.90
   4   5  -6  -16.30   18.50
  -4  -5  -6   -2.80   14.40
  -4  -5  -6   -1.60   15.70
  -4  -5  -6   19.50    8.70
  -4   5   6   -1.00   16.40
  -4  -5   6    2.00   16.50
  -4   5  -6   -2.30    8.50
  -4  -5   6    0.60    8.80
  -4   5  -6  -13.90   23.50
   4  -5  -6   -2.30   22.40
   4   6  -6  647.24   64.09
  -4   6   6  610.94   37.60
  -4  -6  -6  642.84   59.69
  -4  -6  -6  591.04   36.60
  -4  -6  -6  574.14   50.49
  -4   6   6  604.64   56.59
   4  -6   6  547.15   60.29
  -4   6  -6  636.64   43.30
  -4   6  -6  577.14   69.49
   4  -6  -6  630.24   70.39
  -4   7   6   20.10   29.40
  -4   7   6    7.60   10.20
   4   7  -6    2.60   39.00
  -4  -7  -6  -36.10   32.80
  -4  -7  -6    5.70   13.10
   4  -7   6  -21.70   33.60
  -4  -7  -6    2.50    4.90
  -4   7  -6   11.40   44.50
   4  -7  -6   -8.40   43.50
  -4   7  -6    3.30   15.00
  -4  -7   6   -5.30   10.80
  -4  -7   6  -25.10   27.50
   4   0  -7  120.99   14.50
   4   0  -7  110.29   23.60
  -4   0  -7  129.99   25.80
   4   0  -7   83.69   22.60
  -4   0  -7   95.09   23.30
  -4   0  -7  115.79   16.40
   4   1  -7  193.38   18.60
  -4  -1  -7  178.78   18.30
  -4  -1  -7  179.48   28.90
   4  -1   7  214.98   33.00
  -4   1  -7  249.78   37.40
  -4   1  -7  202.88   18.70
   4  -1  -7  222.48   33.50
   4  -1  -7  210.28   19.20
   4  -1  -7  187.48   29.70
   4  -2   7  110.09   26.20
  -4  -2  -7   72.59   20.30
  -4  -2  -7   80.09   21.50
   4   2  -7   89.79   23.80
   4   2  -7  119.19   16.90
  -4  -2  -7  105.39   15.20
   4  -2  -7   96.69   14.40
   4  -2  -7   61.69   21.50
  -4   2  -7  117.99   28.50
   4  -2  -7  137.99   27.00
  -4   2  -7   98.69   16.20
   4   3  -7  161.98   20.80
   4   3  -7  164.58   29.70
  -4  -3  -7  119.69   26.60
  -4  -3  -7  113.59   25.60
   4  -3   7  159.58   31.10
   4   3  -7  151.08   30.90
  -4  -3  -7  164.68   16.70
   4  -3  -7  164.28   33.90
   4  -3  -7  172.98   31.40
  -4   3  -7  196.98   20.60
  -4   3  -7  214.08   37.00
   4  -3  -7  164.68   16.90
  -4  -4  -7   25.60   18.90
   4   4  -7   50.59   22.20
   4  -4   7   44.50   19.70
   4   4  -7   55.59   23.10
  -4  -4  -7   51.09   21.10
   4   4  -7   63.79   14.60
  -4  -4  -7   80.19   13.40
   4  -4  -7   47.60   27.70
  -4   4  -7   66.19   14.70
  -4   4  -7   32.80   27.70
  -4  -5  -7   79.09   24.80
  -4  -5  -7    2.60   24.40
  -4  -5  -7   62.19   12.00
   4   5  -7   74.69   31.80
   4  -5   7  131.19   34.90
  -4   5  -7  112.29   40.20
  -4   5  -7   99.49   18.70
   4  -5  -7  135.09   38.90
  -4   6   7   37.50   14.00
  -4   6   7   40.20   31.80
   4   6  -7    0.40   33.10
  -4  -6  -7   -0.80   27.70
  -4  -6  -7   33.70    9.50
   4  -6   7   12.40   33.60
   4  -6  -7  -27.50   40.10
  -4   6  -7   22.00   44.80
  -4   6  -7   40.20   16.20
   4   0  -8  147.29   20.00
   4   0  -8  124.79   28.00
  -4   0  -8  119.29   17.90
  -4   0  -8  113.59   28.20
  -4   0  -8  106.89   28.80
   4   1  -8    3.10   18.60
  -4  -1  -8   30.80   16.40
   4   1  -8   17.80    9.80
  -4  -1  -8   31.60    9.90
  -4  -1  -8   36.90   20.70
   4   1  -8   17.90   20.40
   4  -1  -8   17.50   15.10
   4  -1  -8   25.10    9.60
  -4   1  -8   41.50   11.50
  -4   1  -8   39.50   27.00
   4  -1  -8   47.60   20.40
   4   2  -8   93.49   16.50
   4   2  -8  109.69   27.10
   4  -2   8   87.59   29.20
  -4  -2  -8  126.59   30.40
  -4  -2  -8   98.39   15.20
   4   2  -8   93.89   34.60
  -4  -2  -8   79.49   25.20
   4  -2  -8   68.59   22.50
  -4   2  -8  102.59   33.30
  -4   2  -8  121.99   21.30
   4  -2  -8  119.49   28.60
   4  -2  -8   84.99   15.20
  -4  -3  -8   10.50   20.60
   4   3  -8   13.30   11.50
   4   3  -8   -2.30   21.20
  -4  -3  -8   25.10    8.20
  -4  -3  -8   13.10   23.00
   4   3  -8   48.20   25.70
   4  -3   8   35.90   26.50
  -4   3  -8   61.19   34.10
  -4   3  -8    5.60    9.20
   4  -3  -8    7.40   25.20
   4  -3  -8   14.30   17.80
   4  -3  -8   27.70    9.80
   4   4  -8   77.69   31.00
  -4  -4  -8   66.29   13.10
  -4  -4  -8   90.99   29.80
   4   4  -8   28.80   25.80
   4  -4   8   50.49   33.70
  -4   4  -8   60.69   30.90
  -4   4  -8   97.99   18.40
   4  -4  -8   71.29   30.80
   4  -4  -8   77.59   14.90
   4  -4  -8   98.79   38.10
   4  -5   8  -20.00   33.10
   4   5  -8   37.90   36.60
  -4  -5  -8   22.00    8.50
   4  -5  -8   11.60   33.80
   4  -5  -8   25.80    8.90
  -4   5  -8   26.30   44.50
  -4   5  -8   28.40   14.50
   4  -5  -8  -13.30   41.30
  -4   0  -9   81.09   33.10
   4   0  -9  110.59   30.70
   4   0  -9   82.49   32.10
  -4   0  -9  104.29   16.70
   4   0  -9  121.19   19.70
  -4   0  -9   90.29   31.80
  -4  -1  -9 1047.30   81.89
  -4  -1  -9 1068.69   85.49
   4   1  -9 1146.09   63.29
   4   1  -9 1093.49   83.59
   4   1  -9 1083.89   83.29
  -4  -1  -9 1127.39   62.89
   4  -1  -9 1008.20   82.29
  -4   1  -9 1061.49   90.69
  -4   1  -9 1251.37   65.99
  -4   1  -9  979.70   82.59
  -4  -2  -9   74.39   37.50
  -4  -2  -9   98.59   17.10
   4   2  -9   99.19   20.60
  -4  -2  -9    2.20   25.80
   4   2  -9   90.49   36.60
   4  -2  -9   72.09   34.50
   4  -2  -9   48.90   33.70
  -4   2  -9  108.09   19.20
   4  -2  -9  102.59   17.60
  -4   2  -9   32.00   37.20
  -4  -3  -9  880.91   53.79
   4   3  -9  923.41   83.79
   4   3  -9  867.91   56.99
  -4  -3  -9  832.22   77.79
   4   3  -9  976.40   79.79
   4  -3  -9  868.21   82.29
  -4   3  -9  877.21   90.59
   4  -3  -9  969.00   56.19
  -4   3  -9  953.70   58.59
  -5   0   0    1.40    1.50
   5   0   0    2.10    2.30
  -5   0   0   -1.60    2.80
  -5  -1   0    6.00    1.20
   5   1   0    1.60    1.80
  -5  -1   0    2.40    1.70
  -5   1   0   -0.40    1.80
  -5   2   0    0.80    3.40
  -5  -3   0    0.80    0.80
  -5  -3   0    2.40    1.60
   5  -3   0    7.80    7.60
  -5   3   0   -5.90    2.70
   5   3   0    1.70    1.50
  -5   4   0    1.10    3.70
  -5  -4   0    2.30    3.50
  -5  -4   0    0.80    1.40
   5  -4   0   -3.00    6.80
   5   4   0    1.00    2.70
  -5   5   0   -0.10    4.40
  -5  -5   0    2.70    5.20
  -5  -5   0    4.20    2.50
   5   5   0   -2.20    4.10
  -5  -6   0    5.20    7.20
  -5   6   0    0.40    5.90
   5   6   0    0.40    5.80
  -5  -6   0    0.20    3.10
  -5   7   0   -0.50    6.80
  -5  -7   0   -5.60    3.40
  -5  -7   0   -7.60    9.70
   5   7   0    0.40    9.00
   5  -7   0    9.70   21.20
   5   8   0   -4.30   13.70
  -5   8   0    2.80   25.70
  -5   8   0   -0.10    9.20
   5  -8   0   -3.20   27.20
  -5  -8   0  -11.50   15.30
  -5  -9   0    9.00    6.30
   5  -9   0    6.60   42.80
  -5   9   0   43.70   37.70
   5   9   0  -10.30   20.10
  -5  -9   0   24.20   23.00
  -5   0  -1  474.65   28.00
  -5   0   1  472.75   22.80
  -5   0   1  551.64   27.30
   5   0   1  484.15   27.50
  -5   0  -1  455.75   23.40
   5   0  -1  502.75   27.90
   5  -1   1 6807.92  286.97
  -5  -1  -1 6717.03  280.07
  -5   1   1 6933.91  285.87
  -5  -1   1 5781.02  278.27
   5  -1  -1 6677.23  286.77
  -5   1  -1 6771.02  287.67
  -5  -2  -1  375.46   18.50
  -5  -2  -1  373.16   16.10
  -5   2   1  342.57   19.80
   5   2  -1  360.56   17.70
   5  -2   1  366.96   32.00
  -5  -2  -1  368.16   18.10
  -5   2   1  325.47   25.90
   5   2  -1  340.17   18.20
  -5  -2  -1  339.07   16.20
  -5   2  -1  341.47   27.60
   5  -2  -1  352.66   28.40
  -5   2  -1  362.06   20.80
  -5   3   1 3803.92  179.58
  -5  -3  -1 3613.54  159.18
   5  -3   1 3848.52  183.98
   5   3  -1 3748.72  160.28
  -5  -3  -1 3633.94  156.48
  -5  -3  -1 3724.13  160.38
  -5   3   1 3944.91  162.28
  -5  -3  -1 3731.53  156.88
  -5   3  -1 3522.35  162.48
  -5  -3   1 3629.04  159.18
  -5   3  -1 3828.62  184.48
   5  -3  -1 3760.82  183.58
  -5   4   1  224.48   16.00
  -5  -4  -1  221.88   16.50
   5   4  -1  183.68   15.40
  -5   4   1  187.68   29.80
  -5  -4  -1  190.58   11.60
  -5   4  -1  248.38   31.30
  -5  -4   1  196.68   14.70
   5   4   1  197.78   14.30
  -5   4  -1  205.88   16.40
   5  -4  -1  202.68   32.70
  -5  -4   1  214.48   11.40
  -5   5   1 1823.62   86.49
  -5  -5  -1 1865.71   81.29
   5   5  -1 1816.62   87.39
  -5  -5  -1 1697.73   87.59
  -5   5   1 1857.81  110.39
  -5  -5   1 1891.91   86.79
  -5   5  -1 1803.32   87.69
   5   5   1 1825.52   85.19
  -5  -5   1 1924.11   80.79
   5  -5  -1 1847.02  115.09
  -5   5  -1 1925.81  115.29
  -5   6   1  181.48   34.30
  -5  -6  -1  101.89   16.90
  -5   6   1  114.39   13.30
  -5  -6  -1  119.99   10.00
   5   6  -1  125.99   16.60
  -5  -6   1  109.19    9.20
   5   6   1  110.19   14.20
  -5   6  -1  122.29   14.70
  -5   6  -1  114.09   28.90
  -5  -6   1  135.39   16.10
  -5  -7  -1  967.00   56.49
  -5   7   1  847.22   75.29
   5   7  -1  905.31   53.59
  -5   7   1  963.40   51.59
  -5  -7  -1  932.81   45.30
  -5  -7   1  902.21   44.40
  -5   7  -1  843.32   51.39
  -5  -7   1  936.81   53.99
   5   7   1  936.71   51.99
  -5  -8  -1   41.30   18.50
  -5   8   1   36.30   12.00
   5  -8   1   48.90   34.60
   5   8  -1   62.79   18.20
  -5   8  -1   43.00   13.90
  -5  -8   1   67.99   13.20
  -5  -8   1   36.80   17.00
   5   8   1   71.39   17.20
   5   9  -1  412.06   42.20
  -5  -9  -1  378.46   44.60
  -5  -9  -1  409.96   25.30
  -5  -9   1  430.16   25.30
  -5  -9   1  399.96   43.50
   5   9   1  389.96   41.00
  -5   9  -1  305.57   59.39
   5   0  -2 5049.49  216.48
  -5   0   2 4825.22  214.98
  -5   0  -2 4932.41  217.68
   5   0   2 5048.69  216.98
  -5  -1  -2  749.73   41.10
   5   1  -2  851.41   41.60
   5  -1   2  772.12   44.80
  -5   1   2  792.12   43.10
   5   1  -2  822.62   40.40
  -5   1   2  777.22   37.20
  -5  -1  -2  782.32   36.50
   5   1   2  764.82   41.10
   5  -1  -2  800.62   45.40
  -5   1  -2  809.32   38.70
  -5   1  -2  807.32   46.60
  -5  -2  -2 3673.73  154.58
   5   2  -2 3786.12  159.28
  -5   2   2 3723.53  166.48
  -5  -2  -2 3475.45  154.98
  -5   2   2 3707.43  157.48
  -5  -2  -2 3672.03  160.18
  -5  -2  -2 3789.82  159.28
   5   2  -2 3907.11  160.48
   5  -2   2 3751.02  168.88
   5  -2  -2 3489.15  168.48
  -5   2  -2 3363.76  158.58
  -5   2  -2 3517.05  169.78
  -5  -3  -2  383.36   19.50
  -5  -3  -2  370.16   23.60
  -5   3   2  399.76   30.30
  -5  -3  -2  395.56   19.70
  -5   3   2  420.96   22.90
   5   3  -2  433.96   25.80
   5  -3   2  363.36   31.70
  -5  -3  -2  381.36   23.90
   5  -3  -2  376.26   32.70
  -5  -3   2  398.06   19.50
  -5   3  -2  414.56   24.40
  -5   3  -2  370.16   32.40
  -5  -3   2  356.56   23.50
  -5  -4  -2 1956.20   91.39
   5  -4   2 1990.80  103.49
  -5   4   2 1872.11   87.59
   5   4  -2 1966.10   91.89
  -5  -4  -2 1953.90   84.19
  -5   4   2 1909.61  100.09
   5  -4  -2 1910.81  104.69
  -5  -4   2 1841.52   83.39
  -5   4  -2 2001.80   90.39
  -5   4  -2 1914.81  105.09
  -5  -4   2 1750.22   88.99
  -5   5   2  173.38   14.80
   5   5  -2  155.18   18.80
  -5  -5  -2  176.18   12.60
   5  -5   2  149.29   26.10
  -5  -5  -2  155.48   18.50
  -5   5   2  199.48   28.40
  -5   5  -2  156.98   16.20
  -5  -5   2  170.98   11.70
  -5  -5   2  174.38   17.50
   5   5   2  160.48   16.40
   5  -5  -2  126.79   25.20
  -5   5  -2  218.98   33.70
   5   6  -2 1023.90   59.09
   5  -6   2  988.30   69.59
  -5   6   2 1036.00   53.09
  -5  -6  -2 1010.20   59.39
  -5  -6  -2 1005.50   49.00
  -5   6   2  985.80   66.99
   5  -6  -2 1004.60   73.89
  -5   6  -2 1017.00   73.29
  -5  -6   2 1024.60   48.00
  -5   6  -2  969.90   54.89
   5   6   2 1042.80   55.39
  -5  -6   2  955.90   55.79
  -5   7   2   67.19   22.90
  -5  -7  -2   81.69   11.00
  -5   7   2   42.60   10.70
  -5  -7  -2   74.19   19.20
   5   7  -2   85.79   19.70
   5  -7   2   40.40   24.00
   5   7   2   67.19   15.20
  -5   7  -2   98.69   17.70
  -5  -7   2   56.09   15.50
   5  -7  -2   84.79   24.30
  -5   7  -2   62.49   26.60
  -5  -7   2   82.69   10.60
  -5   8   2  473.35   33.50
   5   8  -2  464.15   42.30
  -5  -8  -2  412.06   43.70
  -5  -8  -2  492.55   30.50
  -5   8   2  453.95   52.09
  -5  -8   2  531.75   42.80
  -5   8  -2  472.55   37.10
   5   8   2  521.55   40.20
  -5   0   3 2188.68  100.39
  -5   0  -3 2133.29   93.29
  -5   0   3 2060.19   92.29
   5   0  -3 2097.29   99.99
  -5   0  -3 2084.39  101.79
   5   0   3 2052.19  101.19
  -5  -1  -3   28.70    8.00
  -5   1   3   22.20    7.20
  -5   1   3   29.20    5.10
   5   1  -3   23.00    5.20
   5  -1   3   20.10    7.60
  -5  -1  -3   28.00    5.20
   5   1  -3   24.90    6.80
   5   1  -3   32.50    8.70
   5  -1  -3   17.60    8.00
  -5   1  -3   27.40    8.80
   5   1   3   37.70    9.00
  -5   1  -3   39.80    6.90
  -5   2   3 1587.64   72.99
   5   2  -3 1620.84   79.39
   5  -2   3 1658.13   84.69
  -5  -2  -3 1545.75   77.49
  -5  -2  -3 1656.23   71.49
  -5  -2  -3 1567.34   71.99
  -5  -2  -3 1643.74   79.49
  -5   2   3 1659.63   82.29
   5   2  -3 1589.34   77.79
  -5   2  -3 1631.44   87.49
   5  -2  -3 1647.44   85.79
  -5   2  -3 1581.04   75.19
  -5  -3  -3   39.70    6.20
   5   3  -3   34.40    9.50
  -5  -3  -3   43.90    5.80
   5  -3   3   24.20   11.20
  -5  -3  -3   24.50    7.90
  -5   3   3   23.80    9.80
  -5  -3  -3   50.59   10.50
  -5   3   3   48.50    7.60
   5  -3  -3   27.20   11.00
  -5   3  -3   36.70   13.60
  -5  -3   3   45.90   10.60
  -5   3  -3   43.30    8.50
  -5  -3   3   32.70    5.60
   5  -4   3  886.41   58.59
  -5  -4  -3  931.11   49.60
  -5  -4  -3  917.71   42.20
  -5  -4  -3  888.61   42.20
  -5   4   3  847.12   54.79
  -5   4   3  824.12   44.20
  -5  -4  -3  869.41   50.89
  -5   4  -3  852.31   47.20
  -5   4  -3  899.71   62.39
   5  -4  -3  862.81   61.09
  -5  -4   3  863.41   41.80
  -5   5   3   26.00    6.70
   5  -5   3   24.20   14.40
  -5  -5  -3   35.00    7.00
  -5   5   3   51.69   15.40
   5   5  -3   12.50   10.70
  -5  -5  -3   38.90   13.10
  -5   5  -3   29.10   16.30
  -5  -5   3   38.30   11.20
   5  -5  -3   35.70   16.80
  -5   5  -3   39.40    9.60
  -5  -5   3   35.90    6.90
  -5   6   3  468.05   30.00
   5   6  -3  421.96   39.10
  -5   6   3  538.65   44.90
   5  -6   3  445.66   45.40
  -5  -6  -3  466.45   39.60
  -5  -6  -3  510.05   28.80
   5  -6  -3  532.85   50.49
  -5  -6   3  459.15   35.70
  -5   6  -3  467.85   50.79
  -5  -6   3  563.94   28.10
  -5   6  -3  435.36   33.10
   5  -7   3   32.10   24.90
  -5   7   3   28.60    8.70
  -5   7   3   39.60   20.20
   5   7  -3   32.60   18.60
  -5  -7  -3   18.70    7.20
  -5  -7  -3   17.80   18.00
  -5  -7   3   12.50   13.70
   5  -7  -3   28.60   27.30
  -5   7  -3   15.20   11.30
  -5  -7   3   16.70    6.00
  -5   7  -3   15.10   26.70
   5   7   3   12.00   13.50
   5   8  -3  236.48   35.10
  -5  -8  -3  246.98   21.40
  -5  -8  -3  255.17   38.30
  -5   8   3  216.58   22.40
  -5   8   3  179.28   39.70
  -5  -8   3  283.07   20.10
  -5   8  -3  245.28   52.39
  -5  -8   3  217.28   32.20
  -5   8  -3  206.08   28.70
  -5   0  -4  257.57   17.40
  -5   0  -4  282.07   25.40
   5   0  -4  263.97   24.00
   5   0   4  245.28   23.30
   5   0  -4  270.77   23.00
   5   0  -4  286.97   17.60
  -5  -1  -4  340.37   20.50
  -5   1   4  343.17   20.30
   5   1  -4  331.07   20.20
  -5  -1  -4  315.97   26.90
  -5   1   4  311.07   26.90
   5  -1   4  372.76   30.10
   5   1  -4  329.17   25.90
   5   1  -4  310.27   26.80
  -5   1  -4  348.07   21.60
   5   1   4  400.16   28.90
   5  -1  -4  323.97   28.20
  -5   1  -4  321.47   29.70
   5  -2   4  260.77   26.20
  -5   2   4  241.28   16.30
  -5   2   4  231.48   23.00
  -5  -2  -4  240.88   16.10
   5   2  -4  215.68   21.70
  -5  -2  -4  214.28   14.90
   5   2  -4  272.17   22.40
  -5  -2  -4  274.87   22.40
   5   2  -4  225.58   15.90
  -5  -2  -4  229.18   21.90
  -5   2  -4  260.37   18.50
  -5   2  -4  297.17   29.40
   5  -2  -4  228.78   25.70
  -5  -3  -4  287.77   24.10
  -5  -3  -4  254.27   24.30
   5  -3   4  250.27   27.70
  -5  -3  -4  274.97   17.70
  -5   3   4  280.47   26.90
  -5   3   4  253.07   17.80
   5   3  -4  271.37   24.80
  -5  -3  -4  272.47   16.80
  -5   3  -4  293.07   21.10
   5  -3  -4  273.17   30.50
  -5   3  -4  261.77   30.50
  -5   4   4  137.69   12.70
  -5   4   4  146.49   23.50
  -5  -4  -4  142.09   11.90
   5   4  -4  140.69   21.40
  -5  -4  -4  130.99   20.70
   5  -4   4  134.79   24.20
  -5  -4  -4  140.79   11.90
  -5   4  -4  181.98   31.40
  -5   4  -4  151.58   16.00
  -5  -4   4  146.59   12.10
  -5  -4   4  171.88   20.10
   5  -4  -4  108.09   25.40
  -5  -5  -4  189.48   21.60
   5  -5   4  144.79   27.70
  -5  -5  -4  185.38   14.10
  -5   5   4  166.38   26.40
  -5  -5  -4  189.88   27.00
  -5  -5  -4  181.48   14.70
   5   5  -4  160.68   24.90
  -5   5   4  183.38   15.30
   5  -5  -4  183.08   33.70
  -5  -5   4  142.99   22.10
  -5   5  -4  165.88   35.00
  -5  -5   4  167.48   13.70
  -5   5  -4  144.89   17.20
  -5  -6  -4   59.99   16.70
  -5  -6  -4   78.59    9.40
  -5  -6  -4   76.69   12.40
  -5   6   4  106.69   22.70
   5   6  -4   82.59   22.40
  -5   6   4   75.59   12.50
  -5  -6  -4   67.19   20.00
   5  -6   4   83.69   24.20
   5  -6  -4   99.69   29.30
  -5  -6   4  107.89   11.70
  -5   6  -4   90.99   16.80
  -5   6  -4  103.09   31.00
  -5  -6   4  103.59   21.10
  -5  -7  -4  106.69   28.00
  -5  -7  -4  104.79   11.50
  -5  -7  -4   93.29   14.40
  -5   7   4   82.59   15.20
   5  -7   4  105.99   30.60
  -5   7   4  107.39   25.70
   5   7  -4  126.89   29.80
  -5  -7  -4   80.29   20.70
  -5   7  -4  101.69   39.00
  -5  -7   4   83.79   21.70
  -5  -7   4  110.19   13.80
   5  -7  -4   81.39   29.20
  -5   7  -4  100.09   20.20
   5  -8   4  -27.90   34.80
  -5  -8  -4   37.40   10.80
   5   8  -4   -6.70   28.90
  -5   8   4   39.90   12.30
  -5  -8  -4   38.40   29.50
  -5  -8  -4   27.30    7.50
  -5   8   4   74.99   32.00
  -5   8  -4   32.90   18.40
   5  -8  -4   -2.30   43.90
  -5  -8   4   44.10   25.60
  -5  -8   4   39.80   14.00
  -5   8  -4   27.70   42.40
   5   0  -5  110.79   11.50
   5   0  -5  120.19   19.60
   5   0   5  109.69   19.90
   5   0  -5  114.79   19.80
  -5   0  -5  109.99   11.40
  -5   0  -5  156.58   23.40
   5   1  -5 1558.94   81.99
  -5  -1  -5 1489.75   68.69
   5   1  -5 1500.75   68.59
  -5  -1  -5 1344.67   78.79
   5   1  -5 1362.96   76.69
   5  -1   5 1460.35   82.09
  -5   1  -5 1371.16   82.19
  -5   1  -5 1340.27   68.99
   5  -1  -5 1466.35   80.69
  -5  -2  -5   96.69   18.00
   5  -2   5  133.69   23.60
  -5  -2  -5  111.59   10.90
   5   2  -5   64.99   13.90
  -5   2   5   90.99   19.30
   5   2  -5   80.99   17.00
   5   2  -5  106.09   11.70
  -5   2   5   96.69   10.60
   5  -2  -5   93.79   19.50
  -5   2  -5   94.99   14.00
  -5   2  -5   86.19   21.20
  -5  -3  -5 1004.00   63.29
   5   3  -5 1010.60   52.09
  -5  -3  -5 1031.50   50.79
  -5  -3  -5 1105.29   62.19
  -5   3   5 1104.99   65.89
  -5   3   5 1087.39   53.09
   5   3  -5 1085.49   64.29
  -5  -3  -5 1075.09   52.69
   5  -3   5  998.20   67.09
  -5   3  -5  997.00   71.29
  -5   3  -5 1050.29   55.99
   5  -3  -5 1008.60   69.49
  -5  -4  -5   49.10   16.10
  -5  -4  -5   87.09   11.50
  -5   4   5   83.49   12.30
   5   4  -5   73.39   18.30
  -5  -4  -5   75.99   17.60
  -5  -4  -5   56.89    9.60
   5  -4   5   88.69   22.40
  -5   4   5   65.69   17.20
   5  -4  -5   65.59   22.40
  -5   4  -5   50.29   21.80
  -5   4  -5   88.79   14.40
  -5  -5  -5  687.83   51.99
   5  -5   5  667.13   57.49
   5   5  -5  724.03   62.39
  -5  -5  -5  640.94   49.10
  -5  -5  -5  693.23   39.10
  -5   5   5  705.33   52.99
  -5   5   5  734.33   40.90
   5  -5  -5  690.93   63.19
  -5   5  -5  792.22   66.79
  -5  -5   5  766.42   41.00
  -5   5  -5  786.92   46.20
  -5  -5   5  814.82   58.69
   5   6  -5   48.60   23.50
   5  -6   5   57.59   24.30
  -5   6   5   47.30   11.40
  -5   6   5   27.80   21.10
  -5  -6  -5   20.70    6.30
  -5  -6  -5   30.80    9.30
  -5  -6  -5   51.79   18.70
  -5  -6  -5   25.40   21.50
   5  -6  -5   53.59   29.80
  -5   6  -5   33.00   12.10
  -5   6  -5   56.89   30.90
  -5  -6   5   29.50    8.10
  -5  -6   5   28.20   17.50
  -5  -7  -5  400.66   50.69
  -5  -7  -5  450.95   27.90
  -5  -7  -5  449.66   30.80
  -5   7   5  426.66   30.10
   5   7  -5  517.45   57.39
  -5   7   5  372.06   48.90
  -5   7  -5  350.86   59.49
  -5  -7   5  315.47   42.50
  -5  -7   5  355.46   26.50
   5   0   6 1399.26   81.99
   5   0  -6 1322.57   67.99
   5   0  -6 1331.27   79.29
   5   0  -6 1575.24   85.49
  -5   0  -6 1369.76   68.69
  -5   0  -6 1349.27   82.19
  -5  -1  -6  151.68   14.50
  -5  -1  -6  152.78   25.40
   5   1  -6  124.09   21.90
   5   1  -6  139.39   14.40
   5   1  -6  161.98   26.60
  -5  -1  -6  207.58   29.10
   5  -1   6  141.69   24.30
  -5   1  -6  170.48   28.90
   5  -1  -6  152.58   25.60
   5  -1  -6  144.89   24.40
   5  -1  -6  145.19   14.40
  -5   1  -6  139.39   15.00
  -5  -2  -6 1214.48   71.49
  -5  -2  -6 1191.38   60.09
  -5  -2  -6 1136.19   58.29
   5   2  -6 1104.09   59.29
   5   2  -6 1288.67   72.79
   5  -2   6 1153.68   74.79
   5   2  -6 1188.28   73.69
  -5   2  -6 1225.98   79.59
  -5   2  -6 1209.58   62.49
   5  -2  -6 1225.28   76.19
  -5  -3  -6  147.79   14.30
   5  -3   6  149.59   29.40
  -5   3   6  123.09   25.00
   5   3  -6  129.49   25.20
  -5   3   6  138.39   14.20
  -5  -3  -6   90.09   20.60
  -5   3  -6  144.79   30.50
   5  -3  -6  155.38   28.90
  -5   3  -6  141.69   19.50
  -5  -4  -6  802.92   43.80
  -5  -4  -6  773.02   56.39
   5  -4   6  949.51   66.79
   5   4  -6  817.62   59.69
  -5   4   6  896.21   61.89
  -5   4   6  726.43   44.10
  -5  -4  -6  836.72   44.90
   5   4  -6  795.12   56.49
  -5  -4  -6  838.32   58.29
  -5   4  -6  736.13   47.80
  -5   4  -6  936.71   71.99
   5  -4  -6  783.72   64.29
  -5  -5  -6   94.19   13.20
  -5  -5  -6   62.89   23.90
  -5   5   6   79.19   13.50
  -5  -5  -6   84.19   14.50
   5  -5   6   75.09   27.30
  -5   5   6  103.89   26.30
  -5  -5  -6   53.89   22.00
   5   5  -6   71.79   25.60
  -5   5  -6   96.79   17.70
   5  -5  -6   86.49   32.60
  -5   5  -6   85.19   34.70
  -5  -6  -6  448.16   51.49
  -5   6   6  426.46   49.40
  -5  -6  -6  413.36   45.30
   5   6  -6  502.85   56.09
  -5  -6  -6  473.45   30.20
  -5   6   6  481.15   31.70
   5  -6   6  399.06   56.59
  -5   6  -6  510.85   38.20
   5  -6  -6  497.35   69.19
  -5  -6   6  350.86   28.60
  -5   6  -6  484.45   66.49
  -5  -6   6  430.36   44.00
  -5  -7  -6   -7.50   12.00
  -5  -7  -6   41.60   10.00
   5  -7   6    0.60   37.40
  -5  -7  -6  -28.10   35.50
  -5   7   6   34.00   33.00
  -5   7   6   25.90   13.50
   5   7  -6  110.59   41.20
  -5  -7   6   -2.10   27.10
  -5   7  -6   24.50   47.90
  -5   7  -6   34.20   18.30
   5  -7  -6  -11.50   46.60
  -5  -7   6    4.40   10.10
  -5   0  -7    0.10   16.70
   5   0  -7    8.90    6.80
  -5   0  -7    5.70    5.30
   5   0  -7    4.60   15.70
  -5  -1  -7   -9.50   13.80
  -5  -1  -7    3.20    5.40
   5   1  -7  -13.40   13.70
   5  -1   7   -2.10   14.40
   5   1  -7   12.40    8.70
  -5  -1  -7   11.90   12.70
   5  -1  -7    2.00   10.80
  -5   1  -7    2.90    5.70
   5  -1  -7   14.10   15.60
   5  -1  -7    4.70    6.20
  -5   1  -7   21.50   17.50
   5   2  -7   12.20   15.60
   5   2  -7   15.20    8.10
   5   2  -7    6.00   13.50
  -5  -2  -7   16.60    6.20
   5  -2   7   31.50   18.80
  -5  -2  -7   23.20   16.20
  -5  -2  -7   30.10   16.40
   5  -2  -7   10.60   15.80
  -5   2  -7   14.70    7.50
  -5   2  -7   -0.30   17.90
   5  -2  -7   -0.40   16.00
   5  -2  -7    4.20    5.40
  -5  -3  -7   -4.20    4.00
   5   3  -7    7.60   15.00
  -5  -3  -7    7.90   14.20
  -5  -3  -7  -12.30   15.50
   5   3  -7   17.90   16.50
  -5  -3  -7   -1.60   11.30
   5   3  -7    3.00   10.60
   5  -3   7    2.50   17.50
  -5   3  -7   -7.60    6.10
   5  -3  -7   21.20   18.70
  -5   3  -7   14.90   22.40
   5  -3  -7   12.40   20.30
   5  -3  -7    9.50    6.70
  -5  -4  -7   -2.10   15.60
  -5  -4  -7   -2.90   16.80
  -5  -4  -7    7.10    5.40
   5   4  -7    3.30   17.00
  -5  -4  -7  -19.30   10.30
   5   4  -7   22.70   19.30
   5  -4   7   18.00   23.90
  -5   4  -7   -8.10   26.50
   5  -4  -7   32.30   26.30
  -5   4  -7    9.60    9.60
   5   5  -7   26.60   26.00
  -5  -5  -7   -0.10    4.70
  -5   5   7  -12.80    7.30
  -5  -5  -7  -10.30   19.60
   5   5  -7   20.10   21.80
  -5  -5  -7   15.90   13.70
  -5  -5  -7   -0.80   21.90
  -5   5   7    1.40   18.10
   5  -5   7   10.40   26.80
  -5   5  -7   -6.80   31.70
  -5   5  -7   -7.40    9.60
   5  -5  -7   18.70   32.30
  -5   6   7   -0.50    8.80
  -5  -6  -7   10.00   16.90
   5  -6   7   -9.50   34.90
  -5   6   7   -6.10   31.60
  -5  -6  -7    5.50    5.90
   5   6  -7    3.70   34.60
  -5   6  -7   11.20   45.10
  -5   6  -7   21.20   14.70
   5  -6  -7  -10.30   44.30
  -5   0  -8 1575.44   82.19
  -5   0  -8 1649.73  102.99
   5   0  -8 1611.04   82.09
  -5   0  -8 1602.94   99.59
   5   0  -8 1532.75   96.89
   5   0  -8 1648.83  103.79
   5   1  -8  106.19   27.20
  -5  -1  -8   86.89   15.30
  -5  -1  -8   74.89   25.90
   5   1  -8  142.19   31.80
   5   1  -8  107.99   18.20
  -5  -1  -8   85.19   25.60
   5  -1  -8   94.69   29.30
  -5   1  -8   95.39   26.40
  -5   1  -8  109.19   18.00
   5  -1  -8  130.29   18.70
  -5  -2  -8 1533.25   75.49
  -5  -2  -8 1425.76   90.59
   5   2  -8 1418.36   95.19
   5   2  -8 1342.17   89.29
   5  -2   8 1435.56   93.99
  -5  -2  -8 1505.75   94.79
   5   2  -8 1358.76   74.79
   5  -2  -8 1340.77   94.29
  -5   2  -8 1600.54   78.99
  -5   2  -8 1422.96  101.09
   5  -2  -8 1554.34   76.39
   5  -2  -8 1147.89  100.09
  -5  -3  -8   94.49   28.30
   5   3  -8   59.59   26.50
   5   3  -8   62.69   25.20
  -5  -3  -8   31.90   22.50
  -5  -3  -8   63.79   13.00
   5   3  -8   51.79   15.10
   5  -3  -8   65.39   32.10
   5  -3  -8   44.60   31.20
   5  -3  -8   54.89   12.90
  -5   3  -8   70.29   15.40
   5   4  -8 1148.89   78.39
  -5  -4  -8 1083.79   59.19
  -5  -4  -8  986.90   80.09
   5   4  -8  897.51   79.69
  -5   4  -8 1102.59   65.09
   5  -4  -8 1082.29   60.39
   5  -4  -8 1006.90   82.29
  -5  -5  -8   39.20   10.80
   5   5  -8    5.70   42.30
  -5  -5  -8  -32.80   29.70
   5  -5  -8   76.09   16.00
   5  -5  -8   92.19   39.60
  -5   5  -8   53.09   15.90
  -5   0  -9   33.70   12.10
   5   0  -9    9.30   10.20
  -5   0  -9   -5.90   26.60
   5   0  -9    0.60   29.60
  -5   0  -9   53.09   31.70
   5   0  -9   33.80   22.60
   5   1  -9  340.67   52.49
  -5  -1  -9  430.56   32.20
  -5  -1  -9  285.67   48.40
   5   1  -9  369.56   32.80
   5   1  -9  423.96   52.99
  -5  -1  -9  255.27   47.60
  -5   1  -9  427.16   32.70
  -5   1  -9  301.27   55.59
   5  -1  -9  340.37   51.99
   5  -1  -9  404.46   31.60
   5  -1  -9  407.16   58.39
  -5   1  -9  473.15   57.39
   5   2  -9   16.80   29.30
   5   2  -9   48.20   33.20
   5   2  -9   11.30   12.90
  -5  -2  -9    3.90   27.70
  -5  -2  -9   18.00    8.90
  -5  -2  -9   33.80   30.20
  -5   2  -9   38.70   37.70
  -5   2  -9   31.20   12.20
   5  -2  -9    5.20   31.30
   5  -2  -9   21.30   32.20
   5  -2  -9   31.80   11.30
  -5  -3  -9  323.67   27.40
   5  -3   9  365.96   59.09
   5   3  -9  311.77   60.19
  -5   3  -9  337.47   31.30
   5  -3  -9  263.07   52.79
   5  -3  -9  319.07   59.89
  -5   3  -9  223.08   56.79
   5  -3  -9  311.97   28.30
   6   0   0 1710.33   82.59
  -6   0   0 1765.92   77.09
  -6   0   0 1853.01   82.79
   6  -1   0 4718.83  203.48
   6   1   0 4520.25  193.68
  -6   1   0 4700.23  194.58
  -6  -1   0 4541.35  190.78
  -6  -1   0 4339.87  193.18
  -6   1   0 4559.44  202.48
  -6   2   0 1175.78   65.29
  -6   2   0 1226.88   56.79
   6  -2   0 1199.68   66.39
  -6   3   0 3149.68  130.49
  -6   3   0 2900.61  142.09
   6  -3   0 2705.13  141.79
  -6  -4   0  414.06   18.20
  -6  -4   0  419.46   19.70
  -6   4   0  443.76   37.20
   6  -4   0  451.95   38.80
  -6   4   0  382.66   25.20
   6   4   0  397.76   19.30
   6   5   0 1590.04   72.39
  -6  -5   0 1683.83   69.59
  -6   5   0 1618.74   93.79
  -6   5   0 1586.64   77.99
  -6  -5   0 1629.24   73.39
   6  -5   0 1490.55   93.89
   6  -6   0  131.09   30.70
   6   6   0  160.68   14.20
  -6  -6   0  166.58   15.80
  -6  -6   0  161.98   10.40
  -6   6   0  180.28   32.00
  -6   6   0  128.69   17.70
  -6   7   0  831.42   48.80
   6  -7   0  816.42   69.29
  -6   7   0  919.21   68.69
   6   7   0  871.81   46.30
  -6  -7   0  846.92   47.40
  -6  -7   0  842.72   40.30
   6   8   0   66.49   14.90
   6  -8   0   49.20   33.40
  -6  -8   0   52.59   15.40
  -6   8   0   68.59   25.10
  -6   8   0   55.59   15.40
  -6  -8   0   42.30    6.90
  -6   0   1 1885.11   82.19
   6   0  -1 1964.00   88.99
  -6   0  -1 1849.02   88.99
   6   0   1 1946.21   88.39
  -6   0   1 1984.50   87.39
  -6   0  -1 1805.22   82.89
  -6  -1  -1   77.99    8.10
   6   1  -1   57.09    7.10
  -6   1   1   62.99   10.70
   6  -1   1   66.89   12.00
  -6  -1  -1   75.79    5.40
  -6   1   1   53.39    6.20
  -6   1  -1   58.89    6.90
  -6  -1   1   73.79    7.00
  -6   1  -1   53.99   11.10
   6   1   1   68.99    7.60
  -6  -1   1   60.39    4.60
   6  -1  -1   79.39   13.10
  -6  -2  -1 1456.35   65.19
  -6   2   1 1533.35   68.89
  -6   2   1 1648.73   78.79
   6   2  -1 1436.96   65.29
   6   2  -1 1557.54   65.49
  -6  -2  -1 1462.25   63.79
  -6  -2  -1 1433.86   65.89
   6  -2   1 1546.25   79.69
  -6  -2  -1 1688.03   63.69
   6  -2  -1 1458.65   79.09
  -6   2  -1 1457.35   69.29
  -6   2  -1 1357.56   78.29
   6   3  -1   23.60    2.90
  -6  -3  -1   22.60    2.30
  -6   3   1   30.80    6.50
   6  -3   1   39.60   12.00
   6   3  -1   22.30    3.40
  -6  -3  -1   21.50    3.40
  -6   3   1   15.30    8.80
  -6  -3  -1   17.10    3.50
  -6  -3  -1   26.70    2.30
   6  -3  -1   27.00   11.20
  -6   3  -1   25.90   11.10
  -6   3  -1   22.30    5.90
  -6  -4  -1  837.92   37.00
   6  -4   1  802.42   56.79
  -6   4   1  799.72   43.10
  -6  -4  -1  861.11   36.70
  -6  -4  -1  819.32   39.40
  -6  -4  -1  799.92   40.20
   6   4  -1  769.82   39.40
  -6   4   1  867.11   55.99
  -6  -4   1  840.42   39.30
  -6   4  -1  745.93   55.79
  -6  -4   1  950.10   36.80
   6  -4  -1  840.82   57.59
  -6   4  -1  823.52   44.30
   6  -5   1   -1.90    9.20
  -6  -5  -1    2.00    5.20
  -6  -5  -1    3.00    2.30
   6   5  -1    2.30    5.10
  -6   5   1   -7.60   10.80
  -6   5   1    4.80    5.00
  -6   5  -1   -9.40   11.50
  -6   5  -1    1.20    5.40
   6  -5  -1   -0.10   12.30
   6   5   1    4.10    4.90
  -6  -5   1    3.90    4.70
  -6  -5   1   -1.10    1.90
  -6  -6  -1  425.86   22.30
  -6  -6  -1  427.76   28.90
  -6   6   1  458.05   41.60
   6  -6   1  390.86   44.70
   6   6  -1  447.26   27.90
  -6   6   1  420.36   28.80
   6   6   1  401.06   26.50
  -6   6  -1  430.96   29.90
  -6  -6   1  433.16   22.00
  -6  -6   1  397.76   27.30
  -6   6  -1  455.95   45.00
   6  -6  -1  485.55   48.80
  -6   7   1   -4.40   17.80
  -6   7   1    0.60    6.40
  -6  -7  -1   -2.10   10.40
   6   7  -1    7.70    9.50
   6  -7   1   14.20   21.10
  -6  -7  -1    3.80    3.80
   6   7   1   -2.80    8.60
  -6   7  -1   12.60    8.30
  -6  -7   1   -3.00    9.30
  -6   7  -1    8.70   15.00
   6  -7  -1   19.80   21.50
  -6  -7   1   -1.90    3.30
   6   8  -1  214.48   24.10
  -6   8   1  240.88   43.20
   6  -8   1  119.89   38.80
  -6  -8  -1  194.98   14.10
  -6   8   1  205.48   22.00
  -6  -8  -1  204.48   26.90
  -6   8  -1  154.38   41.20
  -6   8  -1  225.78   24.20
  -6  -8   1  175.48   23.50
  -6  -8   1  216.18   14.20
   6  -8  -1  113.49   41.40
   6   8   1  171.58   22.60
  -6   0   2 6351.86  262.67
   6   0  -2 5954.90  263.77
  -6   0  -2 6050.69  257.47
  -6   0  -2 5993.40  265.37
   6   0   2 6038.60  263.97
  -6   1   2  123.39    9.30
  -6  -1  -2  132.49    8.90
   6   1  -2  117.59   11.50
  -6   1   2  143.59   14.40
   6  -1   2  120.59   14.70
  -6  -1  -2  103.79   11.70
  -6   1  -2  159.68   17.60
   6  -1  -2   90.49   14.90
   6   1   2  136.09   12.70
  -6   1  -2  135.59   10.70
   6   2  -2 4417.36  200.48
  -6   2   2 4594.64  209.38
  -6   2   2 4793.52  200.18
  -6  -2  -2 4421.36  200.68
   6  -2   2 5198.68  214.08
  -6  -2  -2 4660.53  197.18
   6   2  -2 4854.41  202.28
  -6  -2  -2 4555.24  201.88
   6  -2  -2 4480.45  212.38
  -6   2  -2 5010.50  215.68
  -6   2  -2 4450.85  201.48
  -6  -3  -2   79.09    9.50
  -6   3   2   79.69    8.80
   6  -3   2  107.19   19.30
   6   3  -2   94.39    9.30
   6   3  -2   83.99   10.10
  -6  -3  -2   86.29    9.60
  -6  -3  -2   83.29    6.10
  -6  -3  -2   75.39    6.20
  -6   3   2   51.19   13.70
  -6   3  -2   92.49   10.40
   6  -3  -2   97.89   19.50
  -6   3  -2   58.99   16.80
  -6  -4  -2 2582.04  110.99
   6  -4   2 2301.27  130.09
   6   4  -2 2540.65  117.29
  -6   4   2 2564.64  128.99
  -6   4   2 2467.85  115.59
  -6  -4  -2 2673.23  110.69
  -6  -4  -2 2586.84  115.69
  -6  -4  -2 2583.84  117.29
  -6   4  -2 2915.31  137.79
  -6   4  -2 2496.85  117.89
  -6  -4   2 2557.44  110.29
   6  -4  -2 2692.63  135.59
  -6  -4   2 2539.85  115.19
  -6  -5  -2   49.80    6.80
  -6   5   2   41.90   14.90
  -6   5   2   48.20    9.20
   6   5  -2   47.70   11.40
   6  -5   2   36.00   17.20
  -6  -5  -2   41.30   10.70
  -6   5  -2   42.40   10.50
  -6  -5   2   44.00    9.80
   6  -5  -2   24.40   16.90
  -6  -5   2   43.10    6.10
  -6   5  -2   50.19   17.40
  -6  -6  -2 1339.37   73.29
  -6   6   2 1530.55   88.79
  -6  -6  -2 1335.87   64.79
   6  -6   2 1379.56   90.49
   6   6  -2 1398.36   73.09
  -6   6   2 1409.56   70.69
  -6   6  -2 1370.36   92.29
  -6   6  -2 1416.56   73.59
  -6  -6   2 1352.26   71.29
  -6  -6   2 1620.44   64.89
   6  -6  -2 1455.55   95.29
  -6   7   2   25.50    8.90
  -6   7   2   15.50   19.70
  -6  -7  -2   13.50   13.40
  -6  -7  -2   28.00    6.70
   6  -7   2   32.00   24.00
   6   7  -2   33.80   14.20
  -6   7  -2   -1.90   23.20
  -6   7  -2   25.30   10.70
  -6  -7   2   24.60   13.40
   6  -7  -2   54.39   27.60
  -6  -7   2   18.40    5.30
  -6  -8  -2  638.94   33.10
   6   8  -2  603.64   43.50
  -6   8   2  667.73   63.09
  -6   8   2  616.34   39.80
  -6  -8  -2  614.34   46.10
  -6   8  -2  620.34   70.49
  -6   8  -2  573.84   42.20
  -6  -8   2  564.14   43.00
   6   0  -3    0.70    4.60
  -6   0   3    3.00    4.50
  -6   0  -3   -2.40    4.70
   6   0   3   -3.40    4.30
  -6   0  -3    1.60    2.60
  -6   0   3    2.20    2.10
   6   1  -3  317.87   19.60
   6   1  -3  361.46   24.80
   6  -1   3  384.06   29.10
  -6  -1  -3  371.66   20.30
  -6  -1  -3  368.46   26.40
  -6   1   3  382.76   20.60
   6   1  -3  402.86   26.80
  -6   1   3  371.86   27.00
   6   1   3  383.66   26.80
  -6   1  -3  360.86   29.90
   6  -1  -3  385.16   29.50
  -6   1  -3  355.16   21.80
  -6   2   3    3.00    2.50
  -6  -2  -3    0.00    4.60
  -6  -2  -3    4.30    5.30
  -6  -2  -3    3.80    2.60
  -6   2   3   -1.20    3.60
   6   2  -3    8.40    5.20
   6   2  -3    1.00    4.80
  -6  -2  -3    4.60    2.70
   6  -2   3    1.30    6.90
  -6   2  -3    1.30    3.10
   6  -2  -3   10.90    8.90
  -6   2  -3    2.90    5.60
  -6  -3  -3  317.07   22.00
  -6  -3  -3  293.87   16.70
  -6  -3  -3  278.37   22.10
   6   3  -3  300.67   23.30
  -6   3   3  305.67   26.90
  -6   3   3  298.07   18.80
   6  -3   3  291.67   28.00
   6   3  -3  242.38   20.20
  -6  -3  -3  278.07   16.60
  -6   3  -3  300.67   31.40
  -6   3  -3  264.67   20.30
   6  -3  -3  242.08   28.70
  -6  -4  -3    7.20    7.30
  -6  -4  -3   22.20    4.80
  -6   4   3   11.60    9.80
   6   4  -3    1.80    7.70
  -6  -4  -3   11.80    7.00
   6  -4   3   17.30   11.30
  -6   4   3    5.50    4.00
  -6   4  -3   -2.90    8.60
  -6   4  -3    3.60    4.30
  -6  -4   3    9.80    3.50
   6  -4  -3   -7.60   11.40
   6   5  -3  175.28   22.00
  -6   5   3  192.88   28.90
   6  -5   3  204.38   31.60
  -6   5   3  199.88   16.70
  -6  -5  -3  190.28   13.40
  -6  -5  -3  189.48   14.10
  -6  -5  -3  210.78   19.90
  -6  -5  -3  226.08   22.50
   6  -5  -3  208.48   35.30
  -6   5  -3  223.28   36.60
  -6   5  -3  203.78   19.60
  -6  -5   3  196.98   13.40
  -6  -5   3  181.28   19.50
  -6   6   3   17.60   15.50
  -6   6   3    9.40    5.70
  -6  -6  -3   13.60    5.30
   6  -6   3   10.10   14.20
  -6  -6  -3   11.90    9.80
  -6  -6  -3    7.80    3.70
   6   6  -3   16.50   13.10
  -6  -6  -3   -5.90   12.00
  -6  -6   3   13.30    4.90
  -6  -6   3    8.50   10.20
   6  -6  -3   31.50   21.80
  -6   6  -3   17.50    7.80
  -6   6  -3   16.00   16.10
   6   7  -3  140.99   26.30
  -6   7   3  132.19   15.50
  -6  -7  -3  123.99   11.20
  -6  -7  -3  123.59   19.60
  -6  -7  -3  126.39   25.10
   6  -7   3   78.89   27.20
  -6   7   3  172.98   33.10
  -6  -7  -3  125.09   12.60
   6  -7  -3  133.59   37.80
  -6  -7   3  104.59   19.80
  -6  -7   3  140.49   12.10
  -6   7  -3  116.49   36.20
  -6   7  -3  132.19   20.20
   6   8  -3   -9.10   21.10
  -6  -8  -3   11.40   24.70
  -6   8   3   24.80   11.10
  -6   8   3   19.40   29.20
  -6  -8  -3   13.80    4.90
   6  -8   3   -0.90   31.50
  -6  -8  -3    7.20    6.50
   6  -8  -3   77.49   42.90
  -6   8  -3    2.30   13.60
  -6   8  -3   -2.10   39.30
  -6  -8   3  -11.70   19.10
  -6  -8   3   15.10    6.20
  -6   0  -4  986.80   59.99
  -6   0  -4 1029.70   50.59
   6   0   4 1050.19   60.39
   6   0  -4 1057.19   58.99
  -6   1   4   31.90    6.30
   6   1  -4   48.70   12.30
  -6  -1  -4   30.40    6.40
   6  -1   4   39.40   12.10
  -6   1   4   31.40    9.90
  -6  -1  -4   43.70   11.50
   6   1  -4   26.20    8.80
   6   1   4   39.60   11.20
  -6   1  -4   30.20   10.80
   6  -1  -4   18.20    9.50
  -6   1  -4   26.20    6.40
  -6  -2  -4  845.22   42.10
   6  -2   4  892.01   56.49
  -6  -2  -4  863.21   50.39
  -6   2   4  904.31   44.10
   6   2  -4  842.82   49.50
  -6  -2  -4  924.71   52.39
  -6   2   4  869.31   53.39
   6   2  -4  942.01   52.89
  -6  -2  -4  833.32   43.00
   6  -2  -4  894.01   57.69
  -6   2  -4  837.02   46.00
  -6   2  -4  948.81   60.69
  -6  -3  -4   14.40    7.40
   6  -3   4   18.20   11.80
  -6   3   4   14.70   10.90
  -6   3   4   21.70    6.00
  -6  -3  -4    3.70    5.90
  -6  -3  -4   27.40    5.70
  -6  -3  -4   17.10    4.60
   6   3  -4   13.10    8.80
   6   3  -4    9.10    6.70
  -6   3  -4   20.10    7.50
   6  -3  -4    5.20   11.20
  -6   3  -4   12.10   12.90
  -6  -4  -4  578.84   31.10
   6  -4   4  585.64   47.70
  -6  -4  -4  586.84   30.60
  -6   4   4  589.24   32.90
   6   4  -4  591.44   41.90
  -6  -4  -4  529.95   38.60
  -6   4   4  593.14   44.50
  -6   4  -4  625.54   51.79
  -6   4  -4  577.74   36.30
   6  -4  -4  543.25   49.80
  -6   5   4    0.20    9.10
  -6  -5  -4    4.20   10.90
  -6  -5  -4    9.40    4.20
  -6  -5  -4    8.70    4.40
   6   5  -4   15.80   12.00
   6  -5   4    8.40   14.50
  -6   5   4   -0.10    3.90
  -6  -5  -4   14.10   10.10
  -6   5  -4   -5.50    6.30
  -6  -5   4   12.80   10.30
   6  -5  -4   28.20   17.20
  -6   5  -4   -1.40   16.60
  -6  -5   4   13.50    5.10
  -6  -6  -4  371.36   32.40
  -6  -6  -4  332.77   21.50
  -6   6   4  347.37   38.10
  -6  -6  -4  286.67   21.80
   6  -6   4  342.77   43.60
  -6  -6  -4  336.37   35.90
  -6   6   4  369.46   24.90
  -6   6  -4  345.97   29.10
  -6   6  -4  317.17   50.99
  -6  -6   4  344.07   21.50
  -6  -6   4  350.56   31.30
   6  -6  -4  326.87   49.99
  -6  -7  -4    3.50    6.40
  -6   7   4   18.40    8.10
   6  -7   4   -8.60   25.00
  -6   7   4    4.70   21.10
   6   7  -4  -16.40   20.90
  -6  -7  -4   10.40    4.90
  -6  -7  -4   19.00   15.80
  -6  -7  -4    8.50   21.10
  -6   7  -4   21.60   32.80
  -6  -7   4    0.40   16.90
   6  -7  -4    0.60   32.60
  -6   7  -4    7.20   12.70
  -6  -7   4    2.50    5.30
  -6   8   4  169.28   22.20
   6   8  -4  189.88   36.60
   6  -8   4   51.59   39.80
  -6  -8  -4  188.78   15.70
  -6   8   4  176.18   43.20
  -6  -8  -4  173.58   38.30
  -6  -8  -4  204.48   18.10
  -6   8  -4  288.57   32.70
  -6   8  -4  171.38   55.89
  -6  -8   4  176.18   15.70
   6  -8  -4   47.10   47.40
  -6  -8   4  148.99   30.30
  -6   0  -5   33.50   13.00
   6   0  -5   22.30    6.90
  -6   0  -5   35.60    7.60
   6   0   5   22.90   11.00
   6   0  -5   28.50   10.70
   6   0  -5   38.50   12.20
  -6  -1  -5 1480.55   81.99
   6   1  -5 1544.65   83.09
   6   1  -5 1404.06   79.09
  -6  -1  -5 1479.15   70.39
   6   1  -5 1509.95   70.29
   6  -1   5 1455.75   83.99
   6  -1  -5 1430.66   82.89
  -6   1  -5 1378.56   84.49
  -6   1  -5 1562.14   72.39
  -6  -2  -5   29.20   11.00
  -6  -2  -5   14.00    9.40
  -6  -2  -5   23.80    6.60
  -6   2   5   21.10    6.10
   6  -2   5   33.80   14.50
  -6   2   5   12.70   11.10
   6   2  -5   23.10    7.60
   6   2  -5   17.50   10.60
   6   2  -5   25.60   10.50
  -6   2  -5   10.50   12.90
   6  -2  -5   26.20   14.80
  -6   2  -5   19.40    6.90
  -6  -3  -5 1109.99   55.59
   6   3  -5 1224.18   67.09
   6   3  -5 1236.18   69.89
  -6  -3  -5 1257.57   67.89
   6  -3   5 1204.28   74.99
  -6   3   5 1137.69   69.79
  -6   3   5 1160.38   58.29
  -6  -3  -5 1153.68   67.99
  -6  -3  -5 1145.19   57.29
  -6   3  -5 1158.38   77.89
  -6   3  -5 1209.18   62.49
   6  -3  -5 1062.29   75.19
   6   4  -5   -9.90    9.00
   6  -4   5   15.90   15.40
  -6  -4  -5   20.10    6.10
  -6  -4  -5   14.40   12.20
  -6   4   5   11.60    5.80
  -6   4   5   20.50   12.90
  -6  -4  -5    9.40   10.50
   6   4  -5    9.10   10.80
  -6  -4  -5   12.90    4.60
  -6   4  -5   17.90   19.50
   6  -4  -5   34.80   19.10
  -6   4  -5    9.30    7.60
  -6   5   5  676.53   55.09
  -6  -5  -5  741.83   39.80
   6  -5   5  677.53   59.39
   6   5  -5  773.62   55.39
  -6  -5  -5  750.52   53.39
  -6  -5  -5  750.82   51.59
  -6  -5  -5  737.03   39.70
  -6   5   5  733.03   41.60
   6  -5  -5  691.03   65.39
  -6   5  -5  683.73   65.69
  -6   5  -5  794.72   47.30
   6  -6   5   31.70   25.10
  -6  -6  -5  -10.00   18.30
  -6  -6  -5    5.00    7.40
   6   6  -5    8.70   21.10
  -6   6   5    7.80    7.00
  -6   6   5   -8.60   13.60
  -6  -6  -5    5.10    4.60
  -6   6  -5   14.90   10.60
  -6   6  -5    5.10   27.90
   6  -6  -5    5.10   23.70
  -6   7   5  411.66   28.90
  -6  -7  -5  368.96   24.70
  -6  -7  -5  315.27   46.70
  -6  -7  -5  353.16   26.70
  -6   7   5  440.06   51.29
   6   7  -5  372.26   49.99
  -6   7  -5  303.87   59.59
   6  -7  -5  180.08   54.09
  -6  -7   5  379.56   41.50
  -6   7  -5  363.06   34.10
  -6  -7   5  362.76   24.70
   6   0  -6  315.17   22.00
   6   0  -6  275.17   28.50
   6   0  -6  290.17   32.50
  -6   0  -6  294.67   33.30
  -6   0  -6  275.67   21.20
   6   0   6  257.07   29.30
   6   1  -6  278.17   31.50
   6  -1   6  298.57   32.60
  -6  -1  -6  222.18   21.10
   6   1  -6  250.47   32.20
  -6  -1  -6  285.67   21.00
   6   1  -6  240.18   20.30
  -6  -1  -6  286.57   31.20
  -6  -1  -6  254.87   29.40
   6  -1  -6  290.27   21.20
  -6   1  -6  309.67   22.50
  -6   1  -6  275.37   31.30
   6  -1  -6  231.18   28.30
   6  -1  -6  279.67   31.40
  -6  -2  -6  250.87   29.60
  -6  -2  -6  289.07   35.70
   6   2  -6  298.17   31.80
   6  -2   6  244.48   32.70
   6   2  -6  233.68   20.50
  -6  -2  -6  290.67   20.80
  -6   2  -6  214.18   34.60
   6  -2  -6  273.87   33.90
  -6   2  -6  274.17   22.30
  -6   3   6  253.27   19.30
   6  -3   6  213.98   34.90
  -6  -3  -6  184.08   27.50
  -6  -3  -6  252.67   19.00
   6   3  -6  196.68   19.90
  -6  -3  -6  213.08   31.00
   6   3  -6  245.38   28.50
  -6  -3  -6  230.68   18.20
   6   3  -6  257.77   32.10
  -6   3   6  222.08   33.40
  -6   3  -6  205.28   20.40
  -6   3  -6  222.58   38.20
   6  -3  -6  129.99   29.90
  -6  -4  -6  190.78   17.10
   6  -4   6  233.78   36.90
  -6  -4  -6  200.08   30.50
   6   4  -6  188.68   30.10
  -6   4   6  170.28   30.80
  -6   4   6  234.68   19.20
  -6  -4  -6  197.98   30.00
  -6  -4  -6  191.98   17.30
   6   4  -6  189.08   27.30
  -6   4  -6  196.58   40.00
   6  -4  -6  226.88   40.20
  -6   4  -6  222.28   22.30
  -6  -5  -6  151.48   15.00
   6   5  -6   85.49   29.00
  -6  -5  -6  147.99   16.10
  -6   5   6  150.88   16.70
  -6   5   6  142.99   30.70
   6   5  -6  184.68   28.60
   6  -5   6  107.39   31.00
  -6  -5  -6  107.49   25.30
   6  -5  -6  160.98   40.30
  -6   5  -6  169.08   24.30
  -6   5  -6  120.79   35.90
  -6  -6  -6  120.19   17.20
   6  -6   6   80.19   34.20
  -6  -6  -6  128.59   33.00
  -6  -6  -6  114.59   13.80
   6   6  -6  126.19   35.30
  -6   6   6  121.89   17.60
  -6   6   6  141.09   33.60
  -6  -6  -6  117.99   27.10
   6   6  -6  129.19   34.60
  -6   6  -6  199.58   50.19
  -6   6  -6  127.89   21.50
   6  -6  -6  220.48   51.99
   6   0  -7 1739.63   86.39
  -6   0  -7 1859.31   87.89
  -6   0  -7 1671.43  103.59
   6   1  -7   13.00    9.20
  -6  -1  -7   16.30   16.50
  -6  -1  -7    8.90    5.90
  -6  -1  -7   16.90   16.50
   6   1  -7   42.20   18.70
  -6   1  -7   37.30   10.20
   6  -1  -7   32.50   15.50
   6  -1  -7   27.00   18.80
   6  -1  -7   30.90    9.50
  -6  -2  -7 1600.04   91.59
   6   2  -7 1548.25   94.29
   6  -2   7 1521.45   96.49
  -6  -2  -7 1592.54   94.19
   6   2  -7 1437.16   76.49
  -6  -2  -7 1627.34   77.99
   6   2  -7 1657.43   91.89
  -6  -2  -7 1410.96   75.29
  -6   2  -7 1569.04   83.59
   6  -2  -7 1613.64   96.89
   6  -2  -7 1520.05   77.69
   6  -2  -7 1571.74   97.09
  -6   2  -7 1531.65  100.49
   6  -3   7   -2.70   18.60
  -6  -3  -7   18.60    7.10
  -6  -3  -7    6.20   17.50
   6   3  -7   59.19   19.80
   6   3  -7   24.10   17.90
   6  -3  -7    5.40   18.10
   6  -3  -7    9.40   24.00
   6  -3  -7   11.20    7.30
  -6   3  -7   38.20   24.10
  -6  -4  -7 1143.19   59.99
  -6  -4  -7 1119.79   74.69
  -6   4   7 1103.29   77.49
   6   4  -7 1121.69   80.29
   6   4  -7 1197.78   82.79
  -6  -4  -7 1078.09   74.49
   6  -4   7 1118.99   84.79
  -6   4  -7 1135.79   69.69
  -6   4  -7 1109.99   87.59
   6  -4  -7 1132.39   88.99
   6  -5   7   21.30   31.90
  -6   5   7   28.70   27.20
  -6  -5  -7   -3.10   24.90
   6   5  -7  -18.50   32.40
  -6  -5  -7   10.70    5.70
   6   5  -7   17.10   20.10
  -6  -5  -7    3.20   19.40
   6  -5  -7   16.40   36.60
  -6   5  -7   31.30   14.10
  -6   5  -7   17.60   35.30
  -6   6   7  630.64   44.60
   6   6  -7  596.34   73.29
  -6   6   7  629.84   68.69
  -6  -6  -7  721.33   40.60
  -6   6  -7  570.94   85.59
   6  -6  -7  414.26   77.39
  -6   0  -8  150.48   34.70
  -6   0  -8  195.38   19.60
   6   0  -8  197.18   34.30
   6   0  -8  191.68   37.20
   6   0  -8  168.68   20.00
  -6   0  -8  192.38   35.90
  -6  -1  -8  679.13   42.70
   6   1  -8  671.53   42.80
  -6  -1  -8  591.04   58.19
   6   1  -8  628.34   56.29
  -6  -1  -8  684.63   58.19
   6  -1   8  743.23   63.79
  -6   1  -8  653.43   43.30
   6  -1  -8  696.63   43.20
   6  -1  -8  661.23   60.19
  -6   1  -8  789.12   67.69
   6  -1  -8  753.92   65.29
  -6  -2  -8  166.48   17.30
  -6  -2  -8  121.39   31.30
  -6  -2  -8  192.18   33.70
   6   2  -8  158.18   35.00
   6   2  -8  194.88   34.90
   6   2  -8  153.98   21.80
   6  -2  -8  144.39   20.50
   6  -2  -8  141.49   35.40
  -6   2  -8  143.39   21.70
   6  -2  -8  112.39   32.20
  -6   2  -8  157.38   39.70
  -6  -3  -8  508.65   34.00
  -6  -3  -8  435.16   58.59
   6   3  -8  545.65   55.39
   6   3  -8  519.85   51.39
   6  -3  -8  453.15   34.30
  -6   3  -8  497.55   38.00
  -6   3  -8  497.75   65.89
   6  -3  -8  514.05   64.29
  -6  -4  -8  117.39   17.20
   6   4  -8   79.19   34.30
  -6  -4  -8   74.59   32.30
  -6   4  -8  154.48   24.80
   6  -4  -8  130.49   38.60
  -6   4  -8  132.29   43.20
   6  -4  -8  123.49   19.30
   6   0  -9  375.56   56.29
  -6   0  -9  324.87   28.20
   6   0  -9  286.47   47.90
  -6   0  -9  377.86   56.79
   6   0  -9  304.87   28.80
  -6   0  -9  259.57   47.60
   6   1  -9  595.34   66.79
   6   1  -9  470.05   39.70
  -6  -1  -9  529.85   38.10
   6   1  -9  555.34   60.79
   6  -1  -9  556.14   39.90
  -6   1  -9  575.24   40.80
  -6   1  -9  624.44   63.89
   6  -1  -9  513.95   64.99
   6  -1  -9  632.04   66.99
  -6   1  -9  489.55   69.09
   6   2  -9  292.37   47.40
   6   2  -9  201.98   41.60
   6  -2   9  284.77   44.90
  -6  -2  -9  230.68   24.50
   6  -2  -9  299.67   55.09
  -6   2  -9  351.76   30.40
  -6   2  -9  251.97   49.50
   6  -2  -9  272.77   26.60
   6   3  -9  473.35   80.39
   6  -3   9  467.95   69.49
  -6  -3  -9  423.66   33.10
  -6   3  -9  447.76   75.89
   6  -3  -9  453.05   57.29
   6  -3  -9  487.15   36.60
  -6   3  -9  465.85   38.30
   6  -3  -9  428.86   67.59
   7   0   0   -0.10    3.40
  -7   0   0   -1.50    2.10
  -7   0   0    0.90    4.00
  -7  -1   0    2.00    1.40
   7   1   0    0.90    2.80
  -7  -1   0    3.10    2.60
   7  -1   0    7.70    6.10
  -7   1   0   -2.40    4.10
  -7   1   0   -4.10    1.90
   7  -2   0   -4.80    6.30
  -7   2   0   -2.70    2.60
  -7   2   0    5.30    6.30
  -7   3   0    5.80    8.70
  -7   3   0    0.20    2.90
   7  -3   0   -7.20    7.50
  -7   4   0    8.60    8.50
   7  -4   0   -4.00   10.20
  -7   4   0    0.10    4.10
   7  -5   0    7.20   13.90
  -7   5   0    0.10    5.50
  -7   5   0    4.10   12.00
  -7   6   0    0.50    5.80
   7  -6   0   10.60   18.10
  -7   6   0   -0.80   11.10
   7   6   0   -0.40    3.80
  -7  -6   0    5.00    4.60
  -7   7   0    8.10   19.90
  -7  -7   0   -4.80    6.50
   7   7   0   -1.60    6.50
   7  -7   0    4.80   23.40
  -7  -7   0    2.70    2.40
  -7   7   0   13.80    8.20
   7   8   0   -7.30    9.40
  -7  -8   0    0.60    2.30
   7  -8   0  -18.20   35.10
  -7   8   0   13.20   28.70
  -7   8   0   -9.50    9.40
  -7  -8   0   -7.80    9.30
  -7   0   1  709.73   37.90
   7   0  -1  666.23   39.20
  -7   0  -1  665.33   39.50
  -7   0   1  724.23   32.80
   7   0   1  710.43   38.90
  -7   0  -1  717.73   33.70
  -7   1   1  576.14   34.50
  -7   1   1  532.75   27.40
   7   1  -1  569.34   29.70
   7  -1   1  523.25   34.90
  -7  -1  -1  559.34   25.50
  -7  -1  -1  521.95   29.50
  -7   1  -1  516.15   35.30
   7  -1  -1  556.14   35.90
  -7   1  -1  578.54   28.60
  -7  -1   1  469.15   24.30
  -7  -1   1  544.15   27.80
   7   1   1  547.55   28.80
   7  -2   1  482.05   35.80
  -7  -2  -1  551.94   22.10
   7   2  -1  458.85   23.50
  -7  -2  -1  507.85   24.70
  -7   2   1  462.05   34.50
  -7   2   1  500.85   27.30
   7   2  -1  512.25   24.20
  -7  -2  -1  511.95   23.80
  -7  -2  -1  537.35   22.50
   7  -2  -1  536.95   37.80
  -7   2  -1  454.65   27.50
  -7   2  -1  523.65   37.70
  -7   3   1  513.25   27.50
   7  -3   1  394.56   35.70
  -7   3   1  470.25   35.70
   7  -3  -1  432.96   37.30
  -7   3  -1  465.95   27.80
  -7   3  -1  481.25   38.50
  -7   4   1  280.27   19.30
   7  -4   1  245.18   28.30
  -7   4   1  293.97   29.80
  -7   4  -1  207.98   28.20
  -7   4  -1  245.18   19.40
   7  -4  -1  239.38   29.80
  -7  -5  -1  336.27   14.90
  -7  -5  -1  271.07   15.10
  -7   5   1  285.27   31.80
   7   5  -1  341.77   16.20
  -7  -5  -1  349.37   17.50
   7  -5   1  337.57   38.00
  -7   5   1  338.47   23.60
  -7  -5  -1  296.87   17.00
  -7   5  -1  280.57   35.20
   7  -5  -1  305.67   37.10
  -7   5  -1  296.67   23.60
   7   6  -1  138.99   10.80
  -7   6   1  101.59   23.50
  -7  -6  -1   98.79   11.30
   7  -6   1  103.09   28.10
  -7   6   1  130.29   17.30
  -7  -6  -1  109.59    7.40
  -7  -6   1  113.59   11.10
  -7  -6   1  110.09    7.30
   7  -6  -1  157.78   32.10
  -7   6  -1  135.09   15.40
  -7   6  -1  102.79   27.00
   7   7  -1  192.38   15.70
  -7  -7  -1  152.88   16.50
   7  -7   1  182.18   37.90
  -7   7   1  198.18   19.50
  -7   7   1  207.38   37.60
  -7  -7  -1  222.68   11.70
  -7   7  -1  211.48   38.70
  -7  -7   1  172.48   10.90
  -7   7  -1  170.68   19.90
  -7  -7   1  174.48   17.10
   7  -7  -1  115.19   35.10
   7   8  -1   46.00   11.20
  -7   8   1   49.10   14.10
  -7  -8  -1   62.59    6.00
  -7   8   1   75.69   33.40
  -7  -8  -1   43.80   12.70
   7  -8   1   21.60   35.30
   7  -8  -1   36.20   37.20
  -7   8  -1   28.10   32.20
  -7  -8   1   48.00    5.70
  -7   8  -1   68.29   17.80
  -7  -8   1   35.30   12.00
  -7   0  -2  308.07   24.70
  -7   0   2  330.57   17.60
  -7   0   2  347.67   23.10
   7   0  -2  316.77   23.80
  -7   0  -2  339.07   19.00
   7   0   2  345.97   24.50
   7  -1   2  511.55   33.10
  -7   1   2  400.16   28.70
  -7   1   2  420.26   23.40
   7   1  -2  412.86   26.70
  -7  -1  -2  420.76   28.00
  -7  -1  -2  471.35   23.10
  -7  -1   2  424.06   26.30
   7  -1  -2  513.55   33.60
  -7  -1   2  457.65   22.20
   7   1   2  470.05   28.00
  -7   1  -2  453.35   25.20
  -7   1  -2  497.65   34.20
  -7  -2  -2  237.98   17.70
  -7   2   2  263.97   16.60
  -7  -2  -2  256.77   13.90
  -7  -2  -2  260.17   13.50
   7  -2   2  253.57   24.80
   7   2  -2  251.07   17.70
  -7   2   2  241.68   22.30
   7   2  -2  287.17   17.50
  -7   2  -2  263.87   18.00
  -7   2  -2  261.97   26.30
   7  -2  -2  244.98   25.20
  -7   3   2  334.07   20.90
   7  -3   2  291.37   29.90
  -7   3   2  358.36   29.50
  -7  -3  -2  344.17   16.60
  -7  -3  -2  336.47   20.40
  -7  -3  -2  319.57   19.70
   7   3  -2  307.77   20.20
   7   3  -2  317.77   18.90
  -7  -3  -2  341.17   16.30
  -7   3  -2  338.57   32.50
  -7   3  -2  276.17   21.40
   7  -3  -2  363.26   33.30
  -7  -4  -2  162.28    9.80
  -7  -4  -2  157.68   10.10
  -7   4   2  150.58   13.90
   7   4  -2  158.08   14.30
   7  -4   2  190.08   29.50
  -7   4   2  153.88   24.70
  -7  -4  -2  179.98   13.80
   7   4  -2  171.58   12.70
  -7  -4  -2  182.28   15.00
   7  -4  -2  152.78   27.10
  -7   4  -2  187.38   29.90
  -7   4  -2  151.78   15.40
  -7  -5  -2  196.98   18.10
  -7   5   2  214.68   17.80
   7   5  -2  238.78   18.20
  -7  -5  -2  224.98   12.40
  -7   5   2  203.58   30.50
  -7  -5  -2  213.78   12.70
   7  -5   2  159.08   29.30
  -7  -5  -2  172.28   15.80
   7  -5  -2  219.18   35.40
  -7   5  -2  191.48   34.30
  -7   5  -2  213.38   19.70
  -7  -6  -2   82.29   12.00
  -7  -6  -2   91.79   14.50
   7  -6   2   98.49   28.00
   7   6  -2  123.19   14.60
  -7   6   2  107.29   25.60
  -7  -6  -2  102.59    7.90
  -7   6   2  101.59   14.70
  -7  -6  -2   82.89    7.80
  -7   6  -2  107.79   29.50
  -7  -6   2   70.89   11.80
  -7  -6   2   88.19    7.50
   7  -6  -2   78.99   26.60
  -7   6  -2  111.79   17.80
  -7  -7  -2   95.89    8.10
  -7  -7  -2   72.09   13.80
   7   7  -2   99.09   21.60
  -7   7   2   84.19   24.50
   7  -7   2   75.99   30.10
  -7   7   2  123.99   18.10
  -7  -7  -2   87.49    8.40
  -7  -7   2   81.69    7.60
  -7   7  -2   97.79   18.10
   7  -7  -2  109.59   35.60
  -7   7  -2   80.59   32.10
  -7  -8  -2   45.70    6.80
  -7  -8  -2   34.30   14.40
  -7   8   2   63.79   13.60
   7   8  -2   36.20   14.10
  -7   8   2   31.90   32.10
  -7  -8  -2   52.79    6.20
  -7  -8  -2   53.69   16.60
   7  -8   2  -21.70   33.80
  -7   8  -2   49.40   15.50
  -7  -8   2   31.00    5.50
   7  -8  -2    4.60   38.60
  -7   8  -2   61.89   36.50
  -7  -8   2   28.90   14.40
  -7   0   3 6471.65  283.17
   7   0   3 6370.86  285.27
   7   0  -3 6844.22  286.07
  -7   0  -3 6037.40  276.07
  -7   0  -3 6392.86  286.97
  -7   0   3 6827.42  275.27
  -7   1   3   35.80    5.70
   7   1  -3   40.30    9.80
  -7  -1  -3   37.80    6.00
  -7   1   3   40.10   10.00
  -7  -1  -3   25.20    8.50
   7   1  -3   40.30    9.30
   7  -1   3   32.70   10.50
   7  -1  -3   42.00   11.60
  -7   1  -3   34.00    6.60
   7   1   3   49.50   10.30
  -7   1  -3   49.30   13.90
  -7  -2  -3 5264.87  226.28
  -7   2   3 5116.39  238.18
  -7  -2  -3 5581.64  233.28
   7  -2   3 5316.67  242.18
   7   2  -3 5239.08  233.58
  -7  -2  -3 5033.50  225.28
   7   2  -3 5656.03  232.68
  -7  -2  -3 5271.37  233.88
  -7   2   3 5397.26  228.48
   7  -2  -3 5189.98  243.68
  -7   2  -3 5506.85  246.68
  -7  -3  -3   33.10    5.40
   7  -3   3   31.20   13.10
  -7   3   3   22.80    6.00
  -7  -3  -3   40.80    9.70
  -7  -3  -3   32.70    4.80
   7   3  -3   28.40    7.80
  -7   3   3   25.70   10.90
   7   3  -3   26.20    8.10
  -7  -3  -3   30.30    8.00
  -7   3  -3   19.50   12.10
   7  -3  -3   40.20   13.60
  -7   3  -3   33.00    8.80
  -7   4   3 3570.74  152.38
  -7  -4  -3 3411.76  147.09
   7   4  -3 3339.07  155.68
  -7  -4  -3 3465.05  154.58
  -7   4   3 3302.87  165.28
   7   4  -3 3380.96  152.78
   7  -4   3 3425.86  170.08
  -7  -4  -3 3463.65  154.88
  -7  -4  -3 3320.37  147.19
   7  -4  -3 3547.34  175.38
  -7   4  -3 3313.57  173.88
  -7   4  -3 3512.65  155.78
  -7  -5  -3   21.90    9.60
  -7   5   3   38.90   15.80
   7   5  -3   25.80   11.00
   7  -5   3   38.80   18.10
  -7  -5  -3   33.10   11.40
  -7  -5  -3   25.50    5.40
  -7   5   3   40.50    9.50
  -7  -5  -3   27.40    5.40
   7  -5  -3   54.19   22.10
  -7   5  -3   39.80   18.80
  -7   5  -3   37.00   10.20
  -7  -6  -3 1884.51   95.99
   7   6  -3 1949.70   95.69
  -7  -6  -3 1757.32   91.89
  -7  -6  -3 1885.41   84.89
   7  -6   3 2067.39  116.39
  -7  -6  -3 1946.41   85.89
  -7   6   3 1912.91   91.49
  -7   6   3 1935.91  109.49
   7  -6  -3 1941.01  120.59
  -7   6  -3 1835.82   95.19
  -7   6  -3 1914.01  119.39
  -7  -6   3 1831.12   84.09
  -7   7   3   43.80   23.50
  -7  -7  -3   14.20    8.40
   7  -7   3   14.10   25.90
  -7  -7  -3   15.20    4.70
  -7   7   3   12.60    7.40
   7  -7  -3   16.50   23.80
  -7   7  -3   18.10   10.50
  -7  -7   3   16.90    4.90
  -7   7  -3   -1.80   28.10
  -7   8   3  794.42   73.89
  -7  -8  -3  921.31   44.90
  -7  -8  -3  826.92   59.89
  -7   8   3  961.00   54.69
  -7  -8  -3  945.91   45.80
   7   8  -3  911.91   57.59
  -7   8  -3  967.70   91.99
  -7  -8   3  887.41   54.59
  -7   8  -3  987.70   59.29
  -7  -8   3  976.50   44.60
  -7   0  -4  585.24   41.70
   7   0  -4  536.15   38.80
  -7   0  -4  591.64   32.00
   7   0   4  601.84   41.10
  -7  -1  -4 1783.62   88.59
   7   1  -4 1801.32   87.89
  -7   1   4 1625.24   86.59
   7   1  -4 1465.25   75.79
   7   1  -4 1701.93   85.39
  -7  -1  -4 1763.92   77.59
  -7   1   4 1660.83   76.89
   7  -1   4 1762.02   90.69
   7  -1  -4 1652.43   89.79
   7   1   4 1570.84   85.59
  -7   1  -4 1676.03   79.19
  -7   1  -4 1696.03   92.49
  -7  -2  -4  464.15   32.90
   7  -2   4  536.95   40.40
  -7   2   4  553.34   28.30
  -7  -2  -4  484.95   25.80
  -7  -2  -4  448.56   33.90
   7   2  -4  415.96   31.50
   7   2  -4  511.55   35.30
  -7  -2  -4  514.85   27.00
  -7   2   4  441.66   34.70
  -7   2  -4  375.66   38.50
   7  -2  -4  435.46   38.20
  -7   2  -4  525.25   30.60
  -7   3   4 1334.67   75.69
  -7  -3  -4 1389.86   61.79
  -7   3   4 1318.97   63.19
  -7  -3  -4 1308.87   70.29
  -7  -3  -4 1276.17   68.19
   7   3  -4 1281.57   72.29
   7  -3   4 1328.17   79.09
  -7  -3  -4 1354.46   61.89
   7   3  -4 1248.88   70.39
  -7   3  -4 1314.37   82.49
  -7   3  -4 1285.57   66.59
   7  -3  -4 1251.37   80.89
   7  -4   4  310.87   33.60
  -7  -4  -4  348.37   28.20
  -7  -4  -4  327.27   19.90
  -7   4   4  344.57   33.90
   7   4  -4  362.16   30.30
  -7  -4  -4  325.37   27.30
  -7   4   4  329.77   22.60
  -7  -4  -4  359.66   21.00
  -7   4  -4  378.36   27.10
  -7   4  -4  340.47   41.10
   7  -4  -4  308.07   38.70
  -7  -5  -4  801.32   42.00
  -7  -5  -4  816.12   50.99
  -7   5   4  874.91   60.39
  -7  -5  -4  871.81   53.59
  -7  -5  -4  808.62   42.10
  -7   5   4  851.71   45.90
   7   5  -4  825.42   49.60
   7  -5   4  870.51   65.29
   7   5  -4  874.31   54.89
  -7   5  -4  953.60   71.99
  -7   5  -4  870.01   50.59
   7  -5  -4  779.42   68.69
  -7  -6  -4  208.48   25.40
  -7  -6  -4  227.98   31.50
   7  -6   4  157.08   35.70
  -7   6   4  227.08   19.60
   7   6  -4  175.28   27.20
  -7  -6  -4  193.18   16.30
  -7   6   4  198.48   33.20
  -7  -6  -4  196.58   14.90
  -7   6  -4  258.07   44.90
   7  -6  -4  185.58   43.00
  -7   7   4  490.35   52.39
  -7  -7  -4  538.55   28.20
  -7   7   4  497.75   32.70
  -7  -7  -4  408.76   44.60
  -7  -7  -4  454.75   39.40
  -7   7  -4  406.76   61.19
   7  -7  -4  368.66   63.39
  -7   7  -4  426.46   36.30
   7   0  -5  611.44   41.90
   7   0  -5  514.55   30.40
  -7   0  -5  513.45   31.20
   7   0   5  496.65   40.30
  -7   0  -5  500.05   41.30
   7   0  -5  608.24   43.00
   7  -1   5  280.57   29.90
   7   1  -5  283.97   26.20
  -7  -1  -5  245.78   27.20
  -7  -1  -5  230.68   18.30
   7   1  -5  274.77   27.90
   7   1  -5  250.17   19.10
  -7   1   5  258.37   27.50
  -7   1   5  265.37   18.90
  -7   1  -5  259.47   30.70
   7   1   5  279.37   27.40
   7  -1  -5  250.17   28.70
  -7   1  -5  247.18   19.50
  -7  -2  -5  410.66   26.30
  -7   2   5  509.25   28.20
  -7  -2  -5  420.16   25.60
  -7  -2  -5  504.85   36.30
   7   2  -5  485.45   37.20
  -7   2   5  481.65   38.30
   7  -2   5  407.86   38.10
  -7   2  -5  423.36   29.40
   7  -2  -5  450.55   41.80
  -7   2  -5  456.35   43.20
  -7   3   5  190.78   16.50
  -7  -3  -5  211.28   22.80
  -7  -3  -5  213.48   15.30
   7   3  -5  226.38   26.00
  -7   3   5  220.08   27.00
   7  -3   5  195.78   31.10
  -7  -3  -5  203.98   15.90
  -7  -3  -5  205.58   23.50
   7  -3  -5  260.57   34.60
  -7   3  -5  210.18   19.80
  -7   3  -5  150.28   31.80
  -7  -4  -5  293.97   27.80
  -7   4   5  278.07   20.90
  -7  -4  -5  258.77   18.50
  -7   4   5  259.97   31.20
  -7  -4  -5  306.47   19.90
   7  -4   5  211.68   34.40
  -7  -4  -5  272.87   27.80
   7   4  -5  271.87   30.30
  -7   4  -5  273.37   24.50
  -7   4  -5  272.47   36.00
   7  -4  -5  312.47   45.90
   7   5  -5  130.99   26.10
  -7  -5  -5  122.89   23.40
  -7  -5  -5   95.89   21.10
  -7  -5  -5  137.19   13.70
  -7  -5  -5  137.69   12.80
  -7   5   5  139.69   27.00
   7  -5   5  127.89   30.00
  -7   5   5  159.68   15.30
   7   5  -5  144.69   22.50
  -7   5  -5  151.08   22.30
  -7   5  -5  127.59   37.70
   7  -5  -5  148.59   37.90
  -7  -6  -5  159.18   14.20
   7  -6   5  196.98   40.00
  -7  -6  -5  139.69   15.40
   7   6  -5  123.99   22.90
   7   6  -5  127.39   29.60
  -7   6   5  140.99   32.30
  -7  -6  -5  136.09   28.80
  -7   6   5  161.88   17.10
  -7  -6  -5  127.09   24.80
  -7   6  -5   92.69   39.10
   7  -6  -5  114.89   39.20
  -7   6  -5  140.39   22.80
  -7  -7  -5   58.39   10.20
  -7  -7  -5   23.20   29.00
   7  -7   5   71.49   37.30
  -7   7   5   75.09   32.40
  -7   7   5   87.89   15.30
   7  -7  -5  101.39   49.80
  -7   7  -5   62.69   44.60
  -7   7  -5   90.99   20.10
   7   0  -6  301.07   22.60
   7   0   6  369.56   40.30
  -7   0  -6  303.97   22.80
   7   0  -6  293.07   33.50
  -7   0  -6  330.07   36.00
   7   1  -6   49.00   16.70
  -7  -1  -6   42.90    9.30
   7  -1   6   69.69   18.70
   7   1  -6   58.79   10.90
  -7  -1  -6   34.10   15.00
  -7  -1  -6   38.00   16.00
  -7  -1  -6   40.30    9.50
   7   1  -6   75.39   18.50
  -7   1  -6   46.30   19.10
   7  -1  -6   84.69   22.00
   7  -1  -6   29.10   14.70
   7  -1  -6   48.70   10.20
   7  -2   6  271.27   35.20
  -7  -2  -6  278.17   29.70
  -7  -2  -6  267.87   30.50
  -7   2   6  241.48   31.30
   7   2  -6  289.47   31.50
   7   2  -6  269.77   21.60
  -7  -2  -6  279.47   20.80
  -7   2   6  278.87   21.10
   7  -2  -6  311.47   37.00
  -7   2  -6  202.58   35.80
  -7   2  -6  297.47   23.60
  -7  -3  -6   55.89   17.10
  -7  -3  -6   44.70    9.40
  -7  -3  -6   54.49   18.60
   7  -3   6   22.20   17.80
   7   3  -6   43.00   16.00
  -7   3   6   52.89   10.50
  -7   3   6   98.79   22.30
  -7  -3  -6   26.50    7.60
   7   3  -6   40.10   16.70
  -7   3  -6   49.70   12.50
   7  -3  -6   55.09   23.40
  -7   3  -6   53.49   24.90
   7  -4   6  215.38   37.90
  -7   4   6  150.48   30.30
  -7  -4  -6  232.98   30.30
  -7  -4  -6  235.08   18.50
   7   4  -6  190.78   28.30
  -7   4   6  221.38   18.80
   7   4  -6  158.88   33.60
  -7  -4  -6  200.88   29.20
  -7   4  -6  184.08   37.40
  -7   4  -6  214.78   21.30
   7  -4  -6  187.48   41.10
  -7   5   6   37.90   10.60
   7  -5   6   37.30   27.50
  -7   5   6   41.30   21.60
  -7  -5  -6   24.00    8.60
   7   5  -6    5.20   16.50
  -7  -5  -6   32.60   17.80
  -7  -5  -6   22.90    6.90
   7   5  -6   38.50   23.20
  -7   5  -6   34.10   31.80
  -7   5  -6   36.90   11.40
   7  -5  -6   56.29   34.80
  -7  -6  -6  117.29   16.70
  -7   6   6  105.29   33.20
   7   6  -6  170.58   37.80
  -7  -6  -6  134.89   32.80
  -7  -6  -6  132.29   14.10
   7  -6   6  109.89   39.40
   7  -6  -6  165.98   50.39
  -7   6  -6  121.09   48.30
  -7   6  -6  110.79   22.00
  -7   0  -7  223.98   35.40
   7   0  -7  214.88   21.90
   7   0  -7  293.77   40.70
  -7   0  -7  197.78   19.90
   7   1  -7   19.70   17.30
   7   1  -7    4.20    8.10
   7   1  -7   12.00   15.10
  -7  -1  -7   10.10   16.50
  -7  -1  -7   13.00    7.20
  -7  -1  -7   18.40   15.50
   7  -1  -7   18.20    8.60
  -7   1  -7   17.60    8.40
   7  -1  -7   -0.60   15.90
  -7   1  -7   24.50   19.20
  -7  -2  -7  152.38   17.00
  -7  -2  -7  179.08   32.20
   7  -2   7  226.98   35.60
   7   2  -7  203.28   32.30
   7   2  -7  271.27   38.40
  -7  -2  -7  184.68   30.40
   7   2  -7  153.58   18.10
   7  -2  -7  145.09   31.90
  -7   2  -7  157.58   35.00
  -7   2  -7  189.68   20.20
   7  -2  -7  182.48   33.80
   7  -2  -7  194.38   18.70
   7  -3   7   49.90   24.30
   7   3  -7   16.10   19.40
  -7  -3  -7    3.10    9.80
  -7  -3  -7   10.70   17.90
   7   3  -7   16.70   17.00
  -7  -3  -7   43.10   21.70
  -7  -3  -7   12.00    6.60
  -7   3  -7   29.30   26.80
  -7   3  -7   17.50    8.90
   7  -3  -7   36.40   24.70
  -7  -4  -7  175.88   30.50
  -7  -4  -7  127.09   15.40
  -7  -4  -7  129.99   28.80
   7   4  -7  115.59   30.70
  -7   4   7  148.69   29.70
  -7   4   7  141.59   20.30
   7   4  -7  109.59   26.60
  -7  -4  -7  157.18   18.00
   7  -4   7  121.29   37.50
   7  -4  -7  147.69   42.50
  -7   4  -7  168.28   45.00
  -7   4  -7  145.89   22.80
  -7  -5  -7   11.70   10.30
  -7  -5  -7   14.00   25.40
  -7  -5  -7   15.20    6.80
   7  -5   7  -42.50   31.00
  -7   5   7    4.00   28.30
   7   5  -7  -27.40   29.50
  -7   5   7   14.60    9.00
   7  -5  -7    6.10   40.60
  -7   5  -7   17.50   29.50
  -7   5  -7   -2.40    8.90
  -7   0  -8  240.28   43.10
  -7   0  -8  307.07   43.90
  -7   0  -8  265.47   24.40
   7   0  -8  306.17   26.30
   7   0  -8  313.67   44.40
   7   0  -8  373.66   47.10
   7   1  -8  119.29   31.00
  -7  -1  -8  117.79   18.20
   7   1  -8  165.78   32.60
   7   1  -8  134.39   20.30
  -7  -1  -8   94.59   30.40
   7  -1   8   90.69   30.80
  -7  -1  -8  145.69   31.20
  -7   1  -8   80.19   30.60
   7  -1  -8   95.89   31.50
   7  -1  -8  129.89   19.50
   7  -1  -8  162.08   36.40
  -7   1  -8  113.49   17.60
  -7  -2  -8  251.17   40.60
   7  -2   8  229.88   42.30
   7   2  -8  237.98   26.90
   7   2  -8  386.46   50.19
   7   2  -8  313.07   48.30
  -7  -2  -8  252.67   23.50
   7  -2  -8  284.57   25.20
  -7   2  -8  223.68   43.50
  -7   2  -8  338.67   28.60
   7  -2  -8  237.98   43.30
   7  -2  -8  324.87   51.39
  -7  -3  -8  104.19   32.00
   7  -3   8   93.49   33.40
   7   3  -8   99.49   29.20
  -7  -3  -8  106.99   16.30
   7   3  -8  103.29   31.20
   7  -3  -8   46.00   27.80
  -7   3  -8   72.29   39.10
  -7   3  -8  107.19   19.10
   7  -3  -8  121.19   34.40
   7   4  -8  152.88   40.90
  -7  -4  -8  212.68   20.30
   7  -4   8  275.57   51.79
   7  -4  -8  158.98   49.90
  -7   4  -8  214.98   25.80
   7  -4  -8  175.38   44.40
   7  -4  -8  229.38   22.70
  -7   4  -8  202.28   49.30
   7   0  -9  190.18   43.40
   7   0  -9  216.48   24.40
   7   0  -9  199.78   45.40
  -7   0  -9  214.98   23.20
  -7  -1  -9  271.97   51.09
   7   1  -9  241.48   30.60
   7   1  -9  330.47   51.79
  -7  -1  -9  280.47   26.70
   7   1  -9  321.27   54.19
   7  -1  -9  382.56   60.09
   7  -1  -9  316.27   28.90
  -7   1  -9  208.48   52.29
  -7   1  -9  281.37   27.50
   7   2  -9  182.98   48.00
  -7  -2  -9  186.28   21.30
   7  -2   9  177.18   44.50
   7  -2  -9  108.29   43.10
   7  -2  -9  202.38   49.30
  -7   2  -9  175.38   53.59
  -7   2  -9  206.08   23.80
  -8   0   0 4450.35  186.28
   8   0   0 4351.06  193.88
  -8   0   0 4323.47  192.98
  -8   1   0 3018.50  136.99
  -8   1   0 3085.89  127.49
  -8  -1   0 2666.13  123.09
  -8  -1   0 2864.81  127.19
   8   1   0 2954.50  128.09
   8  -1   0 2911.71  137.29
   8  -2   0 3289.27  160.38
  -8   2   0 3225.68  147.79
  -8   2   0 3638.34  161.28
  -8   3   0 2211.78  101.79
  -8   3   0 2190.68  114.89
   8  -3   0 2272.87  116.99
  -8   4   0 1915.91   88.99
  -8   4   0 1889.91  103.89
   8  -4   0 1794.62  104.69
  -8   5   0 1418.96   70.89
   8  -5   0 1400.06   88.79
  -8   5   0 1387.96   86.89
  -8   6   0  949.21   71.49
   8  -6   0  935.71   72.39
  -8   6   0 1014.90   54.59
  -8   7   0  798.72   47.40
   8  -7   0  784.32   72.09
  -8   7   0  742.73   67.19
   8  -8   0  356.56   61.49
  -8   8   0  441.06   33.10
   8   0   1 3654.73  158.18
   8   0  -1 3423.56  158.58
  -8   0   1 3064.69  154.88
  -8   0   1 3868.01  150.28
  -8   0  -1 3493.95  150.98
  -8   0  -1 3540.55  159.08
  -8   1   1  455.25   31.30
  -8  -1  -1  455.35   27.40
   8   1  -1  478.95   27.60
  -8  -1  -1  487.25   22.90
   8  -1   1  412.36   31.60
  -8   1   1  463.05   24.60
   8  -1  -1  427.06   32.50
  -8  -1   1  448.86   25.10
  -8   1  -1  486.05   25.80
   8   1   1  460.65   26.30
  -8  -1   1  474.55   21.80
  -8   1  -1  481.85   33.70
  -8  -2  -1 2671.43  118.89
  -8  -2  -1 2805.02  119.99
   8   2  -1 2804.92  119.49
  -8  -2  -1 3064.69  117.69
   8  -2   1 2637.54  135.49
  -8  -2  -1 2891.91  117.19
   8   2  -1 2666.23  118.79
  -8   2   1 2722.03  133.99
  -8   2   1 2807.72  123.59
  -8   2  -1 2880.61  124.89
   8  -2  -1 2760.52  136.89
  -8   2  -1 2785.62  137.09
  -8   3   1  362.06   31.60
   8  -3   1  368.36   33.60
  -8   3   1  347.27   22.20
  -8   3  -1  377.86   34.20
   8  -3  -1  315.77   31.50
  -8   3  -1  322.77   22.70
  -8   4   1 1767.72   94.79
  -8   4   1 1707.63   79.69
   8  -4   1 1662.83   96.39
  -8   4  -1 1607.84   95.89
  -8   4  -1 1584.24   80.29
   8  -4  -1 1649.44   97.09
  -8   5   1  224.38   33.40
  -8   5   1  228.08   18.80
   8  -5   1  191.78   32.70
   8  -5  -1  192.78   34.10
  -8   5  -1  229.68   35.40
  -8   5  -1  215.38   19.30
  -8   6   1  883.61   49.60
   8  -6   1  860.11   70.09
  -8   6   1  883.41   66.89
   8  -6  -1  931.21   73.19
  -8   6  -1  884.31   69.59
  -8   6  -1  865.91   50.89
  -8   7   1  115.99   17.10
  -8   7   1  105.19   31.00
   8  -7   1  117.19   30.60
  -8   7  -1  144.89   21.30
  -8   7  -1  116.59   33.20
   8  -7  -1   93.79   34.70
  -8   8   1  425.96   31.90
  -8   8   1  460.65   58.79
   8  -8   1  324.07   57.99
  -8   8  -1  459.65   34.30
   8  -8  -1  316.67   59.69
  -8   8  -1  406.96   61.99
  -8   0  -2  270.07   23.20
  -8   0   2  273.57   20.60
   8   0  -2  270.37   22.80
   8   0   2  301.57   22.70
  -8   0  -2  259.27   16.60
  -8   0   2  287.77   15.70
  -8   1   2   73.99   12.80
  -8   1   2   67.79    7.20
  -8  -1  -2   80.09   12.30
   8   1  -2   74.49   11.60
   8  -1   2   67.19   13.90
  -8  -1  -2   86.99    7.20
  -8  -1   2   70.99    9.30
  -8   1  -2   79.19   15.90
   8   1   2   69.39   10.60
  -8  -1   2   73.29    6.20
   8  -1  -2  100.59   17.40
  -8   1  -2   83.89    9.20
  -8  -2  -2  242.18   12.40
   8  -2   2  246.78   24.50
  -8   2   2  262.17   23.80
   8   2  -2  216.38   16.20
  -8  -2  -2  209.88   16.90
  -8  -2  -2  237.58   16.20
   8   2  -2  226.78   16.40
  -8   2   2  217.18   15.40
  -8  -2  -2  232.58   13.00
  -8   2  -2  226.18   25.40
  -8   2  -2  206.48   16.60
   8  -2  -2  258.27   26.30
  -8   3   2   46.30   12.80
  -8  -3  -2   55.09    7.40
   8  -3   2   49.70   15.00
  -8   3   2   64.89   10.00
  -8  -3  -2   59.39    4.60
  -8  -3  -2   48.50    7.60
  -8  -3  -2   58.59    4.90
   8   3  -2   61.79    8.00
   8   3  -2   70.39    7.30
  -8   3  -2   65.29   10.90
   8  -3  -2   57.19   16.20
  -8   3  -2   22.90   12.90
   8   4  -2  141.49    9.80
  -8   4   2  162.38   14.40
  -8  -4  -2  155.68    8.60
  -8  -4  -2  155.08   12.20
   8   4  -2  143.99   11.30
   8  -4   2  186.58   29.50
  -8  -4  -2  149.99    8.70
  -8   4   2  194.18   28.00
  -8  -4  -2  162.38   11.60
  -8   4  -2  144.09   27.80
   8  -4  -2  106.39   24.10
  -8   4  -2  152.68   15.70
  -8  -5  -2   29.30    3.40
  -8  -5  -2   39.10    6.30
   8   5  -2   43.10    6.10
  -8  -5  -2   29.20    3.60
   8  -5   2   59.39   19.50
  -8   5   2   48.60    9.80
  -8  -5  -2   32.90    6.80
  -8   5   2   23.80   13.50
  -8   5  -2    7.70   12.70
  -8   5  -2   29.80    9.30
   8  -5  -2   58.99   22.20
  -8  -6  -2   78.89   10.00
   8  -6   2   72.29   27.50
   8   6  -2  119.29   10.00
   8   6  -2   87.59    7.70
  -8  -6  -2   99.99    6.40
  -8   6   2  112.89   16.50
  -8  -6  -2   93.89    6.30
  -8   6   2  103.89   26.60
   8  -6  -2  120.09   30.20
  -8   6  -2   93.99   29.30
  -8   6  -2   93.79   17.20
  -8   7   2   25.80   24.40
   8  -7   2   63.39   29.50
  -8  -7  -2   23.20    6.70
  -8  -7  -2   19.30    3.00
  -8   7   2   23.90   10.10
  -8  -7  -2   26.10    3.40
  -8  -7  -2    9.80    6.80
  -8   7  -2   23.80   27.70
   8  -7  -2   47.90   31.40
  -8   7  -2   31.40   12.40
  -8   8   2   55.59   33.60
  -8   8   2   60.59   14.40
   8  -8   2   23.30   38.70
  -8   8  -2   44.80   39.80
  -8   8  -2   53.09   16.50
   8  -8  -2  -14.50   41.10
  -8   0  -3  903.61   46.40
   8   0  -3  962.30   54.89
   8   0   3  950.30   54.49
  -8   0  -3  873.91   55.19
  -8   0   3  970.60   52.49
  -8   0   3 1011.20   45.30
  -8   1   3  195.08   13.40
  -8   1   3  199.18   19.50
   8   1  -3  217.58   19.20
   8  -1   3  184.18   20.80
  -8  -1  -3  211.88   13.70
  -8  -1  -3  139.49   17.20
   8   1  -3  189.68   18.10
  -8   1  -3  171.78   22.00
   8   1   3  200.78   19.10
  -8   1  -3  192.08   15.30
   8  -1  -3  204.58   21.70
  -8  -2  -3  804.52   38.10
  -8  -2  -3  839.42   48.30
   8   2  -3  771.32   43.10
  -8  -2  -3  806.32   37.20
  -8   2   3  798.92   39.90
   8  -2   3  838.12   52.79
  -8  -2  -3  760.42   44.60
  -8   2   3  768.12   48.80
  -8   2  -3  775.32   42.30
  -8   2  -3  746.03   54.09
   8  -2  -3  710.03   51.69
   8  -3   3  142.39   24.90
  -8  -3  -3  148.29    9.70
   8   3  -3  142.39   15.20
  -8  -3  -3  142.79   15.20
  -8  -3  -3  151.38   14.40
  -8  -3  -3  157.48   10.50
   8   3  -3  151.78   14.00
  -8   3   3  131.89   12.60
  -8   3   3  128.49   21.20
  -8   3  -3  118.59   14.20
  -8   3  -3  115.99   23.30
   8  -3  -3  168.78   28.40
  -8  -4  -3  502.85   31.70
  -8   4   3  566.14   43.20
   8   4  -3  531.35   32.90
  -8  -4  -3  486.35   25.40
   8   4  -3  513.45   30.20
  -8  -4  -3  502.05   25.40
   8  -4   3  510.05   45.40
  -8  -4  -3  502.45   31.60
  -8   4   3  483.45   30.20
  -8   4  -3  495.75   33.20
  -8   4  -3  473.25   46.60
   8  -4  -3  524.35   47.10
  -8   5   3   93.99   13.80
  -8  -5  -3   84.39    7.90
   8  -5   3   88.19   22.60
   8   5  -3   91.79   14.60
   8   5  -3   96.89   12.50
  -8  -5  -3   94.39   15.20
  -8   5   3   82.29   20.80
  -8  -5  -3   91.29   13.60
  -8  -5  -3   86.79    8.20
  -8   5  -3  104.39   17.10
   8  -5  -3   85.69   23.30
  -8   5  -3  129.39   31.70
   8   6  -3  258.87   23.70
   8   6  -3  265.47   20.90
  -8   6   3  302.47   37.40
  -8   6   3  232.18   21.00
   8  -6   3  252.57   42.00
  -8  -6  -3  257.57   24.80
  -8  -6  -3  263.17   22.30
  -8  -6  -3  273.77   15.70
  -8   6  -3  259.57   46.40
   8  -6  -3  313.97   50.09
  -8   6  -3  244.18   24.30
   8   7  -3   37.10   12.90
   8  -7   3   51.69   29.10
   8   7  -3   33.50   13.40
  -8  -7  -3   51.59    6.10
  -8   7   3   46.90   12.90
  -8  -7  -3   36.00   14.90
  -8  -7  -3   38.10    6.40
  -8   7   3   48.00   20.70
   8  -7  -3  -11.70   31.10
  -8   7  -3   40.90   14.90
  -8   7  -3   32.70   32.30
   8  -8   3   18.00   30.00
  -8   8   3  100.69   17.60
  -8   8   3   73.09   38.00
  -8  -8  -3  114.09    9.10
  -8  -8  -3  126.39    8.80
  -8   8  -3  124.69   23.40
   8  -8  -3  -17.50   45.70
  -8   8  -3  118.09   50.49
   8   0   4  578.34   40.60
  -8   0   4  524.65   29.90
  -8   0   4  570.64   38.80
  -8   0  -4  557.84   31.60
  -8   0  -4  561.94   41.60
   8   0  -4  580.54   40.40
   8   1  -4  798.62   48.20
  -8  -1  -4  799.32   40.30
  -8   1   4  841.32   50.09
  -8  -1  -4  796.82   50.19
   8  -1   4  691.63   49.99
   8   1  -4  781.42   48.80
  -8   1   4  790.72   39.90
   8   1   4  841.72   49.50
  -8   1  -4  736.93   41.70
   8  -1  -4  749.33   51.99
  -8   1  -4  709.73   52.89
   8   2  -4  475.45   34.20
   8  -2   4  467.25   39.30
  -8   2   4  466.45   27.30
  -8   2   4  450.65   35.30
  -8  -2  -4  519.15   34.00
  -8  -2  -4  487.75   25.70
  -8  -2  -4  490.75   35.00
   8   2  -4  448.26   31.90
  -8   2  -4  462.15   41.90
  -8   2  -4  499.15   30.60
   8  -2  -4  428.86   39.50
  -8  -3  -4  561.84   28.60
  -8   3   4  577.84   32.20
   8   3  -4  514.55   36.90
  -8  -3  -4  555.74   36.20
   8  -3   4  533.55   45.00
  -8   3   4  507.05   41.00
  -8  -3  -4  586.84   38.30
  -8  -3  -4  569.94   30.00
  -8   3  -4  658.13   52.19
   8  -3  -4  628.74   50.89
  -8   3  -4  526.45   34.80
  -8  -4  -4  318.07   19.00
  -8   4   4  364.66   33.40
  -8  -4  -4  310.07   26.50
   8   4  -4  321.67   25.70
  -8  -4  -4  317.37   27.30
   8   4  -4  358.16   29.20
  -8   4   4  342.97   22.80
   8  -4   4  272.07   34.10
  -8  -4  -4  320.27   19.60
  -8   4  -4  296.37   25.10
  -8   4  -4  306.27   40.20
   8  -4  -4  336.87   41.10
  -8   5   4  297.07   23.30
  -8   5   4  359.36   38.10
   8   5  -4  371.86   32.40
   8  -5   4  360.36   39.40
  -8  -5  -4  322.57   28.30
  -8  -5  -4  347.87   30.20
   8   5  -4  342.17   26.90
  -8  -5  -4  318.27   20.40
  -8  -5  -4  371.16   20.90
  -8   5  -4  336.77   27.90
  -8   5  -4  327.97   49.60
   8  -5  -4  256.47   44.80
  -8   6   4  157.38   16.90
   8   6  -4  186.58   26.40
  -8  -6  -4  178.28   13.50
  -8   6   4  174.68   33.10
  -8  -6  -4  115.99   23.30
   8  -6   4  181.58   37.60
   8   6  -4  191.88   22.30
  -8  -6  -4  173.18   22.60
  -8  -6  -4  183.08   14.20
  -8   6  -4  190.38   21.90
   8  -6  -4  155.88   40.50
  -8   6  -4  175.18   42.40
   8   7  -4  182.28   28.00
  -8  -7  -4  143.69   23.00
  -8  -7  -4  178.68   14.60
  -8   7   4  187.98   20.30
  -8  -7  -4  212.88   14.20
  -8   7   4  162.18   32.90
  -8  -7  -4  141.79   27.20
   8  -7   4  133.39   41.30
   8   7  -4  136.79   21.20
   8  -7  -4  149.29   46.80
  -8   7  -4  155.08   47.70
  -8   7  -4  209.38   24.40
   8   0  -5  119.19   23.00
   8   0  -5   88.49   10.70
   8   0   5  110.69   20.50
   8   0  -5   72.39   17.90
  -8   0  -5  112.89   22.20
  -8  -1  -5   74.09   20.70
  -8   1   5   49.70    9.20
   8   1  -5   78.19   17.00
   8  -1   5   82.49   19.40
   8   1  -5   66.59   10.60
  -8   1   5   74.29   17.50
  -8  -1  -5   45.60    9.10
  -8   1  -5   43.20    9.90
  -8   1  -5   58.69   19.00
   8  -1  -5   75.19   17.90
  -8  -2  -5   64.59   10.10
   8  -2   5   98.49   21.80
   8   2  -5   97.89   20.00
  -8   2   5   83.69   12.00
  -8  -2  -5   95.29   19.10
   8   2  -5   89.89   20.40
  -8  -2  -5   71.39   16.70
  -8  -2  -5   84.79   11.80
  -8   2   5  115.49   20.90
  -8   2  -5   51.79   20.00
  -8   2  -5  102.99   15.20
   8  -2  -5   77.29   22.40
  -8  -3  -5   35.60    7.70
  -8   3   5   41.80   13.70
  -8   3   5   53.79    9.80
  -8  -3  -5   28.40   13.00
  -8  -3  -5   34.30    7.10
  -8  -3  -5   48.60   14.00
   8  -3   5   34.00   17.60
  -8   3  -5   27.00   19.80
  -8   3  -5   41.70   10.60
   8  -3  -5   50.19   22.30
   8   4  -5   49.60   13.90
   8   4  -5   24.00   14.60
  -8   4   5   43.50   16.60
  -8  -4  -5   52.99    8.90
  -8   4   5   36.50    8.90
   8  -4   5   83.59   23.90
  -8  -4  -5   62.09    9.10
  -8  -4  -5   67.19   16.60
  -8  -4  -5   46.60   15.00
   8  -4  -5   48.30   21.30
  -8   4  -5   75.29   14.00
  -8   4  -5   66.99   25.30
   8   5  -5   24.90   13.00
  -8  -5  -5   34.20   15.80
  -8  -5  -5   17.60    7.20
  -8  -5  -5    2.40   15.20
  -8   5   5    8.80   19.50
   8   5  -5   15.70   17.50
   8  -5   5   13.20   20.40
  -8  -5  -5   19.10    5.50
  -8   5   5   32.00    9.20
  -8   5  -5   19.90   10.70
   8  -5  -5   44.50   28.30
  -8   5  -5   29.80   27.00
  -8  -6  -5   21.30    6.10
   8  -6   5   26.10   22.10
  -8   6   5   22.60    8.90
   8   6  -5   29.60   15.50
  -8   6   5   22.70   25.10
  -8  -6  -5    4.30   16.90
   8   6  -5   35.00   23.50
  -8  -6  -5   21.60    8.20
  -8  -6  -5   41.50   21.50
  -8   6  -5   26.20   12.60
   8  -6  -5   27.70   35.90
  -8   6  -5    5.50   33.70
  -8   7   5  -22.30   31.50
  -8  -7  -5    6.10    4.70
   8   7  -5   24.20   28.30
   8  -7   5   36.70   37.70
  -8   7   5   15.90   10.00
  -8  -7  -5    5.40   27.60
  -8  -7  -5   -2.00    6.70
   8  -7  -5   34.60   51.29
  -8   7  -5   31.90   47.70
   8   0   6  146.19   31.00
   8   0  -6  211.28   18.20
  -8   0  -6  189.28   17.50
  -8   0  -6  192.68   31.40
   8   0  -6  242.18   29.70
   8   1  -6  524.55   34.40
  -8  -1  -6  650.23   49.30
   8   1  -6  567.24   48.60
  -8  -1  -6  599.04   35.20
   8  -1   6  542.65   48.10
  -8   1  -6  594.64   37.00
   8  -1  -6  576.74   34.90
  -8   1  -6  584.74   50.79
   8  -1  -6  599.74   50.09
   8  -1  -6  569.34   47.50
  -8  -2  -6  185.18   16.60
  -8   2   6  228.08   18.50
   8   2  -6  221.88   28.50
  -8  -2  -6  207.68   26.60
  -8  -2  -6  223.98   28.50
   8   2  -6  196.78   20.40
   8   2  -6  229.18   26.30
  -8  -2  -6  183.88   16.20
  -8   2  -6  170.78   18.60
  -8   2  -6  179.88   39.70
  -8   3   6  471.95   50.69
   8  -3   6  498.45   47.40
  -8  -3  -6  449.86   27.60
  -8  -3  -6  514.85   43.30
   8   3  -6  437.86   39.70
  -8   3   6  465.55   30.20
  -8  -3  -6  457.55   39.70
  -8  -3  -6  474.45   29.40
   8   3  -6  444.46   41.80
  -8   3  -6  421.36   50.59
  -8   3  -6  455.45   33.30
   8  -3  -6  464.65   59.19
  -8   4   6  166.68   16.20
  -8  -4  -6  195.38   29.40
  -8  -4  -6   98.59   23.60
   8   4  -6   98.29   23.80
   8   4  -6  166.88   25.90
  -8  -4  -6  124.89   13.70
  -8  -4  -6  127.39   13.60
   8  -4   6  139.49   33.30
  -8   4  -6  144.49   22.20
  -8   4  -6  175.48   41.20
   8  -4  -6  141.19   41.10
  -8  -5  -6  281.87   37.50
  -8  -5  -6  263.27   35.30
  -8   5   6  343.67   25.30
  -8  -5  -6  315.97   22.40
   8   5  -6  274.37   41.10
   8   5  -6  261.47   33.10
  -8   5  -6  282.37   28.10
  -8  -6  -6   74.09   12.00
  -8   6   6  112.69   17.60
  -8   6   6   66.69   34.30
  -8  -6  -6   95.59   31.60
  -8  -6  -6  103.19   14.90
   8   6  -6   93.39   32.80
   8  -6   6   28.80   37.80
   8  -6  -6  109.19   48.10
  -8   6  -6   75.79   47.10
  -8   6  -6   73.59   17.80
   8   0   7 2193.18  119.89
   8   0  -7 2127.79  118.69
  -8   0  -7 2129.39  102.39
  -8   0  -7 2011.00  120.69
   8   0  -7 2204.98  121.49
   8   0  -7 1966.00  100.39
   8   1  -7  687.13   54.29
   8   1  -7  644.14   40.50
   8   1  -7  742.63   58.39
  -8  -1  -7  707.63   41.60
  -8  -1  -7  749.73   59.29
   8  -1   7  664.73   57.59
  -8  -1  -7  713.43   55.79
  -8  -1  -7  620.34   40.70
  -8   1  -7  705.43   43.30
   8  -1  -7  661.33   57.19
  -8   1  -7  600.04   59.39
   8  -1  -7  716.13   59.39
   8  -1  -7  688.53   41.50
   8   2  -7 1809.62   94.39
   8   2  -7 1942.21  106.29
  -8  -2  -7 1670.33   91.49
  -8  -2  -7 1910.21   91.89
   8   2  -7 1896.51  108.99
  -8  -2  -7 1963.80  109.99
   8  -2  -7 1935.21  129.29
  -8   2  -7 1989.40   96.39
  -8   2  -7 1811.72  117.39
   8  -2  -7 1887.41   92.59
   8  -2  -7 1894.71  111.99
   8   3  -7  504.95   48.30
  -8  -3  -7  623.04   51.39
  -8  -3  -7  516.05   33.40
   8   3  -7  609.74   49.40
  -8  -3  -7  546.55   34.40
  -8  -3  -7  627.24   49.20
  -8   3  -7  498.35   38.10
  -8   3  -7  436.96   60.29
  -8  -4  -7 1340.97   69.39
  -8  -4  -7 1335.17   86.59
   8   4  -7 1358.56   84.59
   8   4  -7 1289.27   89.09
  -8   4   7 1442.76   72.59
  -8   4   7 1231.38   90.69
  -8   4  -7 1554.44   78.99
  -8   4  -7 1242.28  103.49
  -8  -5  -7  396.46   27.30
  -8   5   7  372.56   56.19
  -8   5   7  334.57   28.50
   8   5  -7  248.68   47.40
   8  -5   7  433.26   70.69
   8  -5  -7  388.16   68.49
  -8   5  -7  433.86   36.60
  -8   5  -7  435.16   66.19
   8   0  -8  125.39   32.20
  -8   0  -8   74.19   28.10
   8   0  -8   51.39   31.40
   8   0  -8   50.49   14.50
  -8   0  -8   73.99   15.00
  -8   0  -8   78.59   28.20
  -8  -1  -8  264.67   23.00
   8   1  -8  215.68   23.90
   8   1  -8  246.78   41.60
  -8  -1  -8  222.48   42.00
   8   1  -8  200.38   40.30
   8  -1   8  244.38   41.70
   8  -1  -8  220.38   42.00
  -8   1  -8  208.58   22.20
   8  -1  -8  217.78   43.00
   8  -1  -8  234.68   23.50
  -8   1  -8  274.37   47.90
   8   2  -8   94.89   29.10
  -8  -2  -8   46.40   11.10
  -8  -2  -8   16.40   24.60
   8  -2   8   37.30   29.30
   8   2  -8   31.10   25.00
  -8  -2  -8   -9.30   20.50
   8  -2  -8   63.59   30.80
   8  -2  -8   40.40   12.00
  -8   2  -8   39.70   12.00
  -8   2  -8   53.19   34.60
   8  -2  -8   67.49   33.30
   8   3  -8  150.88   39.20
   8  -3   8  174.68   42.70
  -8  -3  -8  163.88   18.30
  -8  -3  -8  165.98   40.50
   8  -3  -8  209.98   21.90
   8  -3  -8  208.88   42.50
  -8   3  -8  151.38   23.90
  -8   3  -8  207.98   49.30
   8  -3  -8  185.68   48.50
  -8  -4  -8   -8.90   25.50
  -8  -4  -8   35.10    9.80
   8  -4   8   60.59   40.90
  -8   4  -8   42.00   14.20
  -8   4  -8   45.50   49.00
   8  -4  -8   87.29   48.60
   8  -4  -8   18.80   37.10
   8  -4  -8   49.10   13.50
  -8   0  -9    2.90    9.10
   8   0  -9   42.50   34.20
  -8   0  -9    8.40   32.60
  -8   0  -9   31.20   35.80
   8   0  -9  -17.10   13.70
   8   0  -9   40.20   36.10
  -8  -1  -9   29.90   10.60
   8   1  -9   55.59   39.70
  -8  -1  -9   13.30   32.00
   8  -1  -9   18.00   12.80
  -8   1  -9   19.50   10.80
   8  -1  -9  -22.70   37.80
   8  -1  -9   -8.90   36.50
  -8   1  -9   24.00   39.70
   9   0   0    0.80    4.40
  -9   0   0    4.70    5.20
  -9   0   0    1.30    2.00
   9   1   0    3.00    3.70
   9  -1   0   11.40    7.50
  -9  -1   0    2.00    3.40
  -9   1   0   -1.30    2.50
  -9   1   0   -3.30    5.20
  -9  -1   0    0.10    1.50
  -9   2   0    2.00    3.70
  -9   2   0    5.30    6.20
   9  -2   0    3.60    7.50
   9  -3   0    3.00   11.20
  -9   3   0    0.40    9.30
  -9   3   0    1.00    3.00
   9  -4   0   -7.30    8.50
  -9   4   0    1.10   10.90
  -9   4   0    9.00    5.50
  -9   5   0   19.90   15.50
  -9   5   0    4.50    5.50
   9  -5   0   -5.70   11.60
  -9   6   0    6.30    6.80
   9  -6   0   39.90   23.00
  -9   6   0    1.90   18.30
   9  -7   0  -25.00   27.60
  -9   7   0   -0.70   25.00
  -9   7   0    4.20    8.00
   9  -8   0    0.90   40.60
  -9   8   0    8.60   36.20
  -9   8   0   19.90   11.10
  -9   0  -1   19.10    4.50
  -9   0  -1   14.90    7.70
  -9   0   1   16.50    3.60
   9   0   1   15.20    6.50
  -9   0   1   19.50    6.70
   9   0  -1    3.10    5.90
  -9   1   1   48.40   11.10
   9   1  -1   34.80    8.10
   9  -1   1   27.10    9.30
  -9   1   1   49.90    7.20
  -9  -1  -1   36.20    7.70
  -9  -1  -1   45.20    4.90
   9  -1  -1   41.10   11.70
  -9  -1   1   39.60    4.00
  -9   1  -1   36.20    6.80
  -9   1  -1   28.80   10.20
  -9  -1   1   35.90    6.50
   9   1   1   36.40    7.50
  -9   2   1   24.20   10.50
   9  -2   1   10.20    9.40
  -9  -2  -1   19.00    4.00
   9   2  -1   21.30    3.70
  -9  -2  -1   21.00    2.40
   9   2  -1   17.90    3.90
  -9   2   1   24.10    5.80
   9  -2  -1   24.30   11.10
  -9   2  -1   13.10    5.30
  -9   2  -1   17.60   10.00
   9  -3   1   13.10   11.20
  -9   3   1   21.30   11.30
  -9   3   1   27.90    7.10
   9  -3  -1   29.20   12.10
  -9   3  -1   26.10   12.30
  -9   3  -1   31.20    8.10
  -9   4   1   29.60    7.70
   9  -4   1   36.30   17.70
  -9   4   1   41.70   16.30
   9  -4  -1   14.50   14.10
  -9   4  -1   40.50   17.10
  -9   4  -1   32.30    8.80
   9  -5   1   16.40   17.50
  -9   5   1   24.70    8.20
  -9   5   1   24.10   15.80
  -9   5  -1   22.90    8.70
  -9   5  -1    5.10   15.00
   9  -5  -1   24.50   18.50
   9  -6   1   19.50   22.10
  -9   6   1   27.20   20.00
  -9   6   1   39.40   10.30
   9  -6  -1   42.30   24.90
  -9   6  -1    8.20   21.70
  -9   6  -1   28.40   11.00
  -9   7   1    3.40   24.40
   9  -7   1    6.90   28.60
  -9   7   1   18.80    8.50
  -9   7  -1    6.00   19.80
   9  -7  -1  -34.90   28.20
  -9   7  -1   18.90    9.30
  -9   8   1   46.40   36.20
  -9   8   1   24.30   11.90
   9  -8   1   32.00   41.00
  -9   8  -1   41.80   29.30
   9  -8  -1  -44.80   42.30
  -9   8  -1   19.90   13.30
  -9   0   2  952.40   53.39
   9   0   2 1002.20   55.79
   9   0  -2 1057.29   57.79
  -9   0  -2 1002.10   49.10
  -9   0   2 1094.69   47.60
  -9   0  -2 1035.20   58.49
  -9   1   2  386.66   27.90
  -9  -1  -2  357.26   19.40
  -9  -1  -2  328.37   25.10
  -9   1   2  342.57   20.00
   9  -1   2  346.27   28.60
   9   1  -2  296.87   23.90
   9  -1  -2  339.67   29.60
  -9  -1   2  370.96   23.50
  -9   1  -2  334.37   21.50
   9   1   2  369.96   24.90
  -9  -1   2  346.27   18.10
  -9   1  -2  333.97   30.00
  -9  -2  -2  847.12   44.40
   9  -2   2  884.31   55.29
   9   2  -2  917.71   44.20
  -9   2   2  784.82   51.39
  -9   2   2  846.22   42.70
  -9  -2  -2  812.92   38.80
   9   2  -2  842.32   43.00
  -9   2  -2  857.01   44.80
   9  -2  -2  762.22   54.19
  -9   2  -2  915.91   58.19
   9   3  -2  217.78   13.70
   9  -3   2  223.98   27.70
  -9  -3  -2  211.48   11.40
  -9  -3  -2  212.88   13.80
  -9   3   2  236.88   26.00
  -9  -3  -2  206.28   14.50
  -9   3   2  217.48   16.80
   9   3  -2  238.88   14.00
  -9  -3  -2  232.48   11.20
  -9   3  -2  183.28   29.30
   9  -3  -2  232.48   28.00
  -9   3  -2  242.08   18.90
  -9   4   2  526.45   42.10
  -9   4   2  514.65   31.00
   9  -4   2  434.86   43.50
   9  -4  -2  520.25   46.60
  -9   4  -2  570.04   48.80
  -9   4  -2  483.75   32.70
   9  -5   2  107.09   26.30
  -9   5   2  108.09   15.50
  -9   5   2   98.29   24.40
   9  -5  -2  137.99   28.20
  -9   5  -2  134.89   18.70
  -9   5  -2  148.49   30.80
  -9   6   2  286.37   38.80
  -9   6   2  272.87   23.30
   9  -6   2  279.57   44.30
   9  -6  -2  294.87   47.70
  -9   6  -2  345.07   27.50
  -9   6  -2  312.67   48.80
  -9   7   2   46.20   23.80
  -9   7   2   50.29   12.60
   9  -7   2   58.69   33.40
  -9   7  -2   83.89   34.20
   9  -7  -2   81.79   38.40
  -9   7  -2   53.59   15.40
  -9   8   2  179.98   25.70
  -9   8   2   93.19   39.10
   9  -8   2    4.80   44.40
  -9   8  -2  183.78   50.79
  -9   8  -2  140.59   22.80
  -9   0   3 1094.29   57.69
  -9   0   3 1002.80   49.30
   9   0   3 1052.59   59.59
  -9   0  -3 1057.69   51.59
  -9   0  -3  947.61   60.69
   9   0  -3 1152.98   61.59
  -9  -1  -3 1132.39   60.89
  -9   1   3 1101.29   50.99
   9   1  -3 1087.29   58.69
  -9   1   3 1076.79   60.29
   9  -1   3 1009.60   61.69
  -9  -1  -3  980.80   50.49
  -9   1  -3 1100.29   65.99
   9  -1  -3 1141.89   65.39
  -9   1  -3 1025.40   53.19
   9   1   3 1024.90   57.79
   9  -2   3  885.21   58.29
  -9  -2  -3  899.61   43.60
  -9   2   3  971.60   56.59
   9   2  -3 1026.70   50.79
  -9  -2  -3  877.91   50.89
  -9  -2  -3  888.91   49.10
  -9   2   3  877.81   45.60
  -9  -2  -3  932.51   42.70
   9   2  -3  920.61   49.99
  -9   2  -3  938.71   48.90
  -9   2  -3  862.61   61.09
   9  -2  -3  887.21   60.49
   9  -3   3  824.12   58.19
  -9   3   3  821.32   43.60
   9   3  -3  865.01   44.70
  -9  -3  -3  800.42   45.60
   9   3  -3  845.12   45.30
  -9  -3  -3  844.32   38.40
  -9  -3  -3  829.62   43.90
  -9   3   3  860.31   55.59
  -9  -3  -3  803.02   39.30
   9  -3  -3  820.22   60.99
  -9   3  -3  834.42   61.59
  -9   3  -3  876.21   47.20
  -9   4   3  629.44   36.50
  -9   4   3  630.94   48.80
   9   4  -3  607.64   36.30
  -9  -4  -3  620.14   36.10
  -9  -4  -3  649.83   30.80
   9   4  -3  674.23   34.90
  -9  -4  -3  620.54   35.90
  -9  -4  -3  670.63   30.70
   9  -4   3  643.54   52.49
  -9   4  -3  620.54   39.60
  -9   4  -3  662.53   56.69
   9  -4  -3  654.93   56.69
  -9  -5  -3  547.05   26.00
  -9  -5  -3  533.65   30.90
   9   5  -3  564.94   31.70
   9   5  -3  530.95   28.90
  -9  -5  -3  543.85   26.80
   9  -5   3  532.65   49.60
  -9   5   3  514.55   33.10
  -9   5   3  574.64   47.90
  -9  -5  -3  517.85   32.00
   9  -5  -3  568.14   54.49
  -9   5  -3  570.34   55.89
  -9   5  -3  497.45   35.90
   9   6  -3  385.36   21.30
  -9  -6  -3  409.06   25.40
  -9  -6  -3  377.86   23.90
  -9   6   3  436.46   45.20
  -9   6   3  393.26   28.70
  -9  -6  -3  444.76   20.00
   9  -6   3  414.06   51.09
   9   6  -3  420.16   22.90
  -9  -6  -3  404.76   20.00
   9  -6  -3  458.55   62.69
  -9   6  -3  355.46   54.39
  -9   6  -3  364.06   31.20
  -9   7   3  295.57   25.00
  -9   7   3  257.77   43.80
   9  -7   3  198.98   46.10
  -9   7  -3  294.07   50.49
   9  -7  -3  210.28   55.09
  -9   7  -3  223.88   25.70
  -9   0   4 3439.96  154.08
  -9   0  -4 3538.15  170.58
   9   0   4 3659.03  168.48
   9   0  -4 3498.25  168.18
  -9   0  -4 3544.15  156.38
  -9   0   4 3484.75  164.88
   9   1  -4 2579.64  126.79
   9  -1   4 2616.64  131.59
  -9   1   4 2594.84  127.99
   9   1  -4 2686.53  127.49
  -9  -1  -4 2590.04  129.19
  -9   1   4 2604.94  116.99
  -9   1  -4 2811.22  137.19
  -9   1  -4 2574.94  119.69
   9   1   4 2540.45  126.89
   9  -1  -4 2606.14  133.09
  -9   2   4 3330.57  153.08
  -9  -2  -4 3111.19  136.39
  -9  -2  -4 3043.80  137.49
  -9  -2  -4 3128.89  146.19
   9  -2   4 3164.68  155.78
  -9   2   4 3178.28  139.19
  -9   2  -4 3070.59  160.18
  -9   2  -4 2901.61  141.89
   9  -2  -4 3286.97  160.18
   9  -3   4 1939.31  109.59
  -9  -3  -4 2042.30   89.49
  -9  -3  -4 1874.91   87.39
  -9  -3  -4 1947.11   98.29
  -9   3   4 2004.20  106.29
  -9  -3  -4 1979.90   96.09
  -9   3   4 2128.39   92.79
   9   3  -4 1939.51   97.69
  -9   3  -4 1982.30   96.49
   9  -3  -4 1887.51  113.09
  -9   3  -4 2050.19  116.59
  -9  -4  -4 2122.19   92.69
   9   4  -4 2126.09  100.09
   9   4  -4 2195.38  103.89
  -9  -4  -4 1995.90  101.69
  -9   4   4 2067.59   97.99
   9  -4   4 2146.99  118.89
  -9   4   4 2064.69  113.19
  -9  -4  -4 2050.59  101.19
  -9  -4  -4 2114.39   93.49
  -9   4  -4 2094.69  124.79
   9  -4  -4 1951.50  122.19
  -9   4  -4 2132.39  103.09
   9  -5   4 1212.28   84.79
  -9  -5  -4 1261.67   66.09
  -9  -5  -4 1169.38   66.59
   9   5  -4 1174.58   63.19
  -9  -5  -4 1268.37   57.89
  -9  -5  -4 1333.27   57.99
  -9   5   4 1199.28   79.29
   9   5  -4 1197.98   67.59
  -9   5   4 1373.16   64.69
  -9   5  -4 1296.17   69.29
  -9   5  -4 1038.10   86.89
   9  -5  -4 1177.48   91.29
   9   6  -4 1208.18   65.39
   9   6  -4 1209.78   66.19
  -9  -6  -4 1175.78   66.29
  -9  -6  -4 1202.78   55.29
  -9   6   4 1074.99   80.29
  -9  -6  -4 1224.88   56.19
   9  -6   4 1383.66   92.39
  -9   6  -4 1142.79   72.09
   9  -6  -4 1025.80   93.09
  -9   6  -4 1178.28   95.39
  -9  -7  -4  580.34   43.40
   9  -7   4  464.05   77.59
  -9   7   4  624.14   71.59
  -9  -7  -4  630.04   44.50
  -9  -7  -4  702.83   31.70
   9   7  -4  544.75   38.40
  -9   7   4  668.53   41.10
   9   7  -4  600.44   41.30
  -9  -7  -4  666.03   32.20
  -9   7  -4  735.93   83.69
   9  -7  -4  632.24   99.59
  -9   7  -4  633.84   46.00
   9   0  -5  119.59   23.10
   9   0  -5  124.09   22.60
   9   0  -5   94.79   13.80
  -9   0  -5  117.09   25.90
  -9   0  -5  127.39   12.90
   9   0   5  120.69   23.40
   9   1  -5   61.99   15.80
  -9  -1  -5   75.19   11.10
   9  -1   5   40.80   16.00
  -9   1   5   60.19    9.90
  -9  -1  -5   59.09   17.10
   9   1  -5   68.39   12.00
  -9   1   5   77.89   18.30
  -9   1  -5   74.79   20.90
  -9   1  -5   38.20    9.10
   9  -1  -5  108.29   23.10
  -9  -2  -5  101.29   20.50
   9   2  -5   80.99   18.80
  -9  -2  -5  107.79   19.80
   9  -2   5  105.49   24.00
  -9  -2  -5  108.49   11.40
  -9  -2  -5   84.09   10.80
  -9   2   5   94.29   20.10
  -9   2   5   98.19   11.50
   9  -2  -5   85.19   23.30
  -9   2  -5   77.39   23.60
  -9   2  -5   91.49   17.70
  -9  -3  -5   68.09   10.00
  -9   3   5   62.49   19.50
   9  -3   5   53.49   21.10
   9   3  -5   52.29   15.90
  -9  -3  -5   63.09   15.60
  -9   3   5   79.39   12.90
  -9  -3  -5   81.49   10.00
  -9  -3  -5   29.00   13.00
  -9   3  -5   58.59   23.10
   9  -3  -5   47.20   16.30
  -9  -4  -5   68.09   16.90
  -9  -4  -5   56.19   16.60
   9   4  -5   73.69   16.40
  -9  -4  -5   78.79   10.10
  -9   4   5   42.90   20.60
   9  -4   5   62.79   20.90
   9   4  -5   63.69   17.80
  -9   4   5   91.09   13.40
  -9  -4  -5   57.29    9.10
  -9   4  -5   61.79   16.20
   9  -4  -5   83.79   26.70
  -9   4  -5   75.69   30.80
  -9  -5  -5   56.69    9.10
  -9  -5  -5   41.40   16.80
  -9  -5  -5   45.70   18.20
   9  -5   5   52.39   31.50
   9   5  -5   51.39   15.80
  -9  -5  -5   40.50    7.80
   9   5  -5   57.59   19.50
  -9   5   5   45.10   10.90
  -9   5  -5   21.80   32.80
  -9   5  -5   54.59   13.90
  -9  -6  -5   34.70    8.30
   9   6  -5   50.29   22.40
  -9  -6  -5   31.70    7.00
  -9   6   5   30.90   28.20
   9  -6   5   14.70   29.80
   9   6  -5   72.69   17.50
  -9   6   5   39.60   11.80
  -9  -6  -5   23.80   16.20
  -9   6  -5   87.29   19.30
   9  -6  -5   35.80   29.70
  -9   6  -5   49.99   39.30
   9   0  -6  158.48   29.10
   9   0   6  136.69   32.00
   9   0  -6  148.19   15.80
   9   0  -6  156.18   27.80
  -9   0  -6  158.08   16.20
  -9   0  -6  208.58   32.90
   9   1  -6  285.17   33.30
  -9  -1  -6  418.76   26.70
   9   1  -6  295.57   24.60
  -9  -1  -6  424.86   40.50
   9   1  -6  334.17   36.40
  -9   1  -6  371.46   27.50
   9  -1  -6  389.26   26.60
  -9   1  -6  377.06   41.70
   9  -1  -6  409.56   40.30
  -9   2   6  116.49   24.60
  -9   2   6  130.09   14.30
  -9  -2  -6  129.59   24.30
  -9  -2  -6  148.19   24.20
   9   2  -6  122.79   23.10
   9   2  -6  142.49   24.30
  -9  -2  -6  152.68   14.50
  -9   2  -6  120.69   31.30
  -9   2  -6  161.88   18.10
  -9   3   6  271.57   22.70
  -9  -3  -6  337.17   21.50
   9   3  -6  297.57   32.30
   9   3  -6  291.07   33.20
  -9  -3  -6  316.97   22.80
  -9  -3  -6  304.27   33.30
  -9   3   6  266.57   38.80
  -9   3  -6  308.07   48.90
  -9   3  -6  375.86   28.90
  -9  -4  -6  115.39   14.30
   9   4  -6   70.79   24.10
  -9   4   6  119.69   28.60
  -9  -4  -6   89.69   22.60
  -9  -4  -6   94.99   26.20
  -9   4   6  112.39   16.20
  -9  -4  -6  120.49   12.80
  -9   4  -6  114.19   18.70
  -9   4  -6  143.69   39.40
  -9  -5  -6  175.98   17.10
  -9  -5  -6  166.28   29.40
  -9  -5  -6  227.58   17.70
  -9   5   6  214.78   20.90
   9   5  -6  190.08   33.50
  -9  -5  -6  172.98   31.40
   9   5  -6  178.68   28.40
  -9   5   6  233.38   38.50
  -9   5  -6  213.68   24.90
  -9   5  -6  268.87   54.09
   9  -6   6    1.50   42.40
  -9   6   6   59.59   26.40
  -9  -6  -6   49.80    9.50
   9   6  -6   49.60   48.10
  -9   6   6   57.99   12.90
  -9  -6  -6   69.69   12.90
  -9   6  -6   47.30   49.00
   9  -6  -6  134.49   47.30
  -9   6  -6   65.79   18.90
  -9   0  -7   -1.10    5.20
   9   0   7  -10.90   17.60
  -9   0  -7    0.10   19.10
   9   0  -7  -19.30   17.50
   9   0  -7   15.40    9.30
   9   0  -7  -13.40   17.80
  -9  -1  -7   53.89   22.90
   9   1  -7   64.29   21.80
   9   1  -7   23.10   19.40
   9  -1   7   66.89   25.50
  -9  -1  -7   52.49   20.50
  -9  -1  -7   41.10   11.00
   9   1  -7   58.49   14.40
   9  -1  -7   75.99   25.80
   9  -1  -7   69.29   13.80
  -9   1  -7   48.10   25.90
  -9   1  -7   51.79   12.20
   9  -2   7   22.90   21.40
   9   2  -7   -2.60   17.30
   9   2  -7   -3.00   15.30
  -9  -2  -7    5.40   18.40
  -9  -2  -7    1.40   16.30
  -9  -2  -7    2.70    4.40
  -9  -2  -7   12.90   10.20
   9  -2  -7    5.90   22.30
  -9   2  -7    6.00   24.00
  -9   2  -7    2.30    6.20
   9  -2  -7   24.10   23.50
   9  -2  -7    9.20    7.80
  -9  -3  -7   24.20   23.10
   9   3  -7   48.10   23.90
  -9  -3  -7   32.50    9.40
  -9  -3  -7   54.99   12.30
   9  -3   7   41.80   22.90
  -9  -3  -7   50.39   23.30
   9   3  -7   12.40   20.80
   9  -3  -7   76.19   28.30
  -9   3  -7   34.00   34.70
  -9   3  -7   37.20   12.50
  -9  -4  -7    6.10    8.00
  -9  -4  -7    5.60    5.90
  -9   4   7    5.90    6.80
  -9  -4  -7  -14.90   21.20
   9  -4   7  -22.00   22.10
   9   4  -7  -17.00   24.90
  -9  -4  -7  -17.90   23.90
  -9   4   7    6.50   28.20
  -9   4  -7   -0.40    9.00
  -9   4  -7   24.20   38.00
   9  -4  -7    1.70   35.10
  -9  -5  -7   29.90    8.50
  -9  -5  -7   -1.90   28.10
   9  -5   7    1.60   30.20
  -9   5   7   -8.50   34.40
  -9   5   7   33.50   11.20
   9   5  -7   23.80   33.40
  -9   5  -7   25.70   36.50
   9  -5  -7   62.69   52.69
  -9   5  -7   33.90   15.50
   9   0  -8   86.29   31.90
   9   0  -8   73.89   17.80
  -9   0  -8    7.00   30.90
  -9   0  -8   54.39   13.30
  -9  -1  -8  130.49   35.90
   9  -1   8  161.48   37.50
   9   1  -8  119.79   36.80
   9   1  -8  132.99   35.30
  -9  -1  -8  129.39   19.40
   9  -1  -8  226.48   43.20
  -9   1  -8  194.78   21.20
  -9   1  -8  123.79   38.40
   9  -1  -8  219.58   43.60
   9  -1  -8  145.19   20.70
  -9  -2  -8   42.60   28.50
   9  -2   8  110.09   34.80
   9   2  -8   25.20   24.80
  -9  -2  -8   55.09   11.90
   9   2  -8   40.70   28.10
   9  -2  -8   47.90   12.90
  -9   2  -8   37.90   12.60
   9  -2  -8   22.20   31.10
   9  -2  -8   53.49   34.40
  -9   2  -8   22.60   37.00
   9   3  -8  124.29   32.90
  -9  -3  -8  109.39   17.10
   9  -3   8   84.09   36.90
  -9   3  -8   88.19   47.10
   9  -3  -8  101.89   38.90
   9  -3  -8  111.39   38.40
  -9   3  -8  105.39   20.20
   9  -3  -8  125.99   20.70
  -9   0  -9   -2.80   37.50
   9   0  -9  -19.10   37.40
 -10   0   0 3108.99  152.58
 -10   0   0 3470.45  145.69
  10   0   0 3534.25  155.78
 -10  -1   0  625.14   31.40
  10  -1   0  661.63   44.80
 -10   1   0  689.13   35.40
 -10   1   0  718.33   44.70
 -10  -1   0  742.13   36.80
  10   1   0  693.73   37.50
  10  -2   0 2917.71  145.39
 -10   2   0 2968.80  131.09
 -10   2   0 2904.91  143.69
 -10   3   0  417.16   38.30
  10  -3   0  451.75   39.40
 -10   3   0  436.26   27.40
 -10   4   0 1787.72  105.79
 -10   4   0 1939.31   90.99
  10  -4   0 1917.81  109.79
  10  -5   0  254.77   40.20
 -10   5   0  292.87   23.10
 -10   5   0  229.18   36.40
 -10   6   0 1167.68   62.39
  10  -6   0 1024.10   82.49
 -10   6   0 1172.48   83.19
 -10   7   0  139.99   36.90
  10  -7   0  155.38   43.70
 -10   8   0  548.65   39.70
  10   0  -1   87.89   15.30
 -10   0   1   94.69   12.40
 -10   0  -1   82.69    8.30
 -10   0  -1   88.79   14.90
 -10   0   1   78.79    7.30
  10   0   1   86.79   14.20
 -10   1   1 1071.79   50.79
  10  -1   1 1099.69   62.29
 -10  -1  -1 1069.29   54.69
 -10  -1  -1 1078.69   48.50
  10   1  -1 1059.99   54.89
 -10   1   1  989.90   58.69
 -10  -1   1 1139.39   47.40
 -10   1  -1 1005.40   61.49
  10   1   1 1007.70   52.89
 -10   1  -1 1072.79   51.99
  10  -1  -1 1033.60   62.29
 -10  -1   1 1057.49   51.79
 -10   2   1   80.69    9.60
  10   2  -1   63.19    6.20
 -10  -2  -1   73.79    4.70
 -10   2   1   66.59   15.50
  10   2  -1   77.69    7.00
 -10  -2  -1   64.79    6.60
  10  -2   1  104.99   19.60
 -10   2  -1   72.89   11.00
 -10   2  -1   66.69   17.10
  10  -2  -1   70.19   17.30
 -10   3   1  840.92   56.09
 -10   3   1  839.22   43.70
  10  -3   1  851.31   58.69
  10  -3  -1  824.22   58.79
 -10   3  -1  735.63   56.19
 -10   3  -1  791.02   44.30
 -10   4   1   39.40    9.50
  10  -4   1   44.00   19.70
 -10   4   1   29.20   15.50
 -10   4  -1   48.10   10.60
  10  -4  -1   41.90   19.00
 -10   4  -1   63.19   19.10
 -10   5   1  476.05   31.40
  10  -5   1  467.75   48.50
 -10   5   1  427.06   44.10
  10  -5  -1  431.16   48.20
 -10   5  -1  479.05   32.70
 -10   5  -1  531.65   50.69
 -10   6   1   37.00   10.30
 -10   6   1   40.20   22.80
  10  -6   1   18.50   23.80
  10  -6  -1   20.00   24.40
 -10   6  -1   27.60   10.10
 -10   6  -1   -1.50   22.70
 -10   7   1  193.48   40.70
  10  -7   1  258.67   46.30
  10  -7  -1  210.78   47.70
 -10   7  -1  298.67   48.00
  10  -8   1  -11.20   52.19
 -10   8   1   17.90   11.00
 -10   8   1  -18.20   40.90
  10  -8  -1   44.50   54.39
 -10   8  -1    2.40   10.00
 -10   8  -1   -4.80   47.00
 -10   0   2   66.89    6.80
 -10   0  -2   70.79    8.10
  10   0  -2   65.79   14.80
  10   0   2   58.89   12.50
 -10   0   2   60.59   10.90
  10  -1   2 3075.69  146.59
 -10   1   2 3030.10  143.39
 -10   1   2 3246.08  134.19
  10   1  -2 3025.20  140.79
 -10  -1  -2 3078.29  132.79
 -10  -1   2 2881.71  136.79
  10   1   2 3154.58  139.79
  10  -1  -2 3025.30  148.59
 -10   1  -2 2971.10  148.59
 -10   1  -2 3068.39  136.19
  10  -2   2   68.89   16.00
  10   2  -2   56.69    9.40
 -10  -2  -2   58.99    5.90
  10   2  -2   59.09    9.90
 -10   2   2   75.49    8.80
 -10   2   2   56.09   14.10
 -10  -2  -2   53.99   10.00
  10  -2  -2   42.40   13.50
 -10   2  -2   61.79   17.60
 -10   2  -2   58.49   10.40
 -10   3   2 2348.86  102.29
 -10   3   2 2203.08  115.49
  10  -3   2 2447.35  121.49
 -10  -3  -2 2079.89   95.59
 -10  -3  -2 1933.81   94.69
  10  -3  -2 2310.07  122.59
 -10   3  -2 2250.17  121.89
 -10   3  -2 2298.17  104.69
 -10   4   2   45.20    8.70
 -10   4   2   35.10   16.60
  10  -4   2   48.80   18.70
 -10   4  -2   55.49   11.50
  10  -4  -2   54.99   20.90
 -10   4  -2   34.70   19.20
 -10   5   2 1354.36   71.39
 -10   5   2 1386.06   88.49
  10  -5   2 1453.85   93.89
 -10   5  -2 1491.75   96.79
  10  -5  -2 1531.45   98.39
 -10   5  -2 1399.56   74.59
  10  -6   2   18.20   19.00
 -10   6   2   25.10    9.40
 -10   6   2   33.60   21.60
  10  -6  -2   61.39   29.50
 -10   6  -2   23.30   11.00
 -10   6  -2   48.40   26.40
 -10   7   2  762.72   45.80
  10  -7   2  676.73   72.09
 -10   7   2  696.93   67.69
  10  -7  -2  648.74   77.19
 -10   7  -2  723.33   75.29
 -10   7  -2  749.62   48.80
  10   0   3   85.69   15.80
 -10   0  -3   98.89   17.80
  10   0  -3   89.59   17.10
 -10   0  -3   90.39    9.90
 -10   0   3   72.89    8.00
 -10   0   3   66.49   13.30
 -10   1   3   43.20   12.10
 -10   1   3   40.70    7.30
 -10  -1  -3   25.20   10.40
  10   1  -3   32.80   10.40
  10  -1   3   38.10   12.80
 -10  -1  -3   32.50    6.50
 -10   1  -3   32.70   13.20
  10  -1  -3   44.80   14.60
  10   1   3   34.80   10.40
 -10   1  -3   45.40    8.90
 -10  -2  -3   80.69    8.00
  10   2  -3   54.99   11.90
  10  -2   3   71.09   17.60
 -10  -2  -3   81.39   14.70
 -10   2   3   73.69   10.60
 -10   2   3   74.49   16.30
  10   2  -3   80.69   13.70
 -10   2  -3  105.99   12.20
 -10   2  -3   64.69   19.90
  10  -2  -3   43.00   15.10
 -10  -3  -3   25.00    9.00
 -10  -3  -3   25.30    4.00
 -10   3   3   22.30   12.60
  10  -3   3   44.90   16.00
 -10   3   3   32.90    7.80
  10   3  -3   19.50    8.00
 -10  -3  -3   21.80    4.50
  10   3  -3   27.10    8.50
 -10  -3  -3   28.60    7.70
  10  -3  -3   37.80   17.90
 -10   3  -3   39.10   10.50
 -10   3  -3   30.50   16.40
 -10  -4  -3   54.89    9.50
  10  -4   3   61.09   22.00
  10   4  -3   66.19    9.50
 -10  -4  -3   62.79    5.50
  10   4  -3   67.89   10.00
 -10   4   3   80.79   20.30
 -10  -4  -3   51.99    9.50
 -10   4   3   63.79   11.00
 -10  -4  -3   65.59    5.70
 -10   4  -3   53.69   12.80
  10  -4  -3   35.00   21.90
 -10   4  -3   78.39   23.00
 -10  -5  -3   12.70    4.50
 -10   5   3   11.10    7.10
 -10  -5  -3   12.00    4.30
  10  -5   3   -8.80   19.10
 -10   5   3   16.70   17.10
 -10   5  -3   -3.30   22.30
  10  -5  -3  -21.10   21.30
 -10   5  -3    7.50    8.20
  10  -6   3   41.90   28.40
 -10   6   3   50.49   12.20
 -10   6   3   34.20   22.60
 -10   6  -3   31.30   30.30
  10  -6  -3   55.69   33.50
 -10   6  -3   54.69   15.90
  10  -7   3   -4.40   35.10
 -10   7   3   -0.70    8.50
 -10   7   3   43.50   23.60
  10  -7  -3   12.30   40.30
 -10   7  -3   60.79   41.20
 -10   7  -3    3.30   10.20
  10   0  -4  395.86   41.10
  10   0   4  434.16   41.00
 -10   0   4  457.25   26.20
 -10   0  -4  490.85   41.50
 -10   0   4  482.05   35.80
 -10   0  -4  444.96   27.90
 -10   1   4  440.56   34.80
  10  -1   4  379.76   35.70
 -10  -1  -4  486.15   27.20
  10   1  -4  449.06   35.00
 -10   1   4  465.15   26.50
 -10  -1  -4  405.06   36.40
  10   1   4  429.66   34.30
 -10   1  -4  441.86   40.80
 -10   1  -4  467.55   31.50
  10  -1  -4  391.06   37.50
 -10   2   4  383.46   33.90
  10  -2   4  427.36   38.00
 -10  -2  -4  375.76   22.20
 -10  -2  -4  397.16   23.80
  10   2  -4  391.76   31.00
 -10  -2  -4  357.86   31.30
 -10  -2  -4  390.86   30.40
 -10   2   4  395.76   26.60
 -10   2  -4  449.46   42.90
  10  -2  -4  421.76   40.50
 -10  -3  -4  354.76   20.00
 -10   3   4  374.16   26.30
 -10  -3  -4  349.37   29.20
  10  -3   4  371.76   38.70
  10   3  -4  331.77   27.60
 -10  -3  -4  436.56   28.90
 -10   3   4  351.76   33.40
  10   3  -4  324.87   28.10
 -10  -3  -4  361.16   21.50
 -10   3  -4  426.46   44.60
  10  -3  -4  324.37   41.10
 -10   4   4  256.17   20.40
 -10   4   4  270.77   32.40
 -10  -4  -4  242.38   15.50
  10   4  -4  238.48   22.10
  10   4  -4  230.28   24.40
 -10  -4  -4  289.77   25.30
  10  -4   4  239.98   32.60
 -10  -4  -4  233.48   22.80
 -10  -4  -4  278.67   16.70
  10  -4  -4  274.37   44.60
 -10   4  -4  260.47   24.00
 -10   4  -4  292.77   45.10
 -10  -5  -4  263.67   23.50
 -10  -5  -4  237.78   24.40
  10   5  -4  229.08   21.10
 -10  -5  -4  254.97   15.30
 -10   5   4  253.47   20.80
 -10   5  -4  235.48   23.90
 -10  -6  -4  132.09   18.40
  10   6  -4  159.78   20.10
 -10  -6  -4  150.38   10.00
 -10   6   4  137.39   16.00
  10  -6   4  129.39   37.60
 -10   6   4  184.28   35.50
 -10  -6  -4  156.08   10.80
  10  -6  -4  142.29   48.60
 -10   6  -4  140.89   22.90
 -10   6  -4  137.29   43.80
 -10   7   4  134.09   38.60
 -10   7   4  140.39   19.40
 -10   7  -4  186.28   51.59
 -10   7  -4  190.38   27.90
 -10   0  -5  570.14   34.80
  10   0  -5  596.24   44.80
 -10   0  -5  561.64   47.80
 -10   1   5   43.00    8.90
  10   1  -5   57.99   16.00
  10  -1   5   26.70   17.70
 -10  -1  -5   50.29    9.70
 -10  -1  -5   31.40   14.60
 -10   1   5   51.49   15.70
  10   1  -5   63.09   19.10
 -10   1  -5   67.19   20.60
 -10   1  -5   55.99   10.80
  10   1   5   53.69   20.10
 -10  -2  -5  412.16   41.70
  10  -2   5  414.56   43.30
 -10  -2  -5  482.65   40.70
 -10  -2  -5  500.85   28.00
 -10   2   5  502.45   41.60
 -10   2   5  470.95   29.70
 -10  -2  -5  507.15   29.50
 -10   2  -5  610.54   52.19
 -10   2  -5  503.05   33.50
  10  -2  -5  460.45   46.10
 -10  -3  -5   42.60   15.50
 -10   3   5   26.00   13.40
 -10  -3  -5   28.40    6.40
 -10   3   5   37.60    8.60
 -10  -3  -5   52.09   14.10
  10   3  -5   48.20   14.40
  10  -3   5   47.30   21.50
  10   3  -5   44.50   15.20
 -10  -3  -5   44.20    8.50
 -10   3  -5   45.70   11.70
 -10   3  -5   28.00   22.70
  10  -3  -5   28.10   18.30
  10   4  -5  311.27   32.50
 -10  -4  -5  386.56   22.70
  10  -4   5  309.87   51.79
  10   4  -5  337.57   30.80
 -10  -4  -5  356.46   21.20
 -10  -4  -5  355.86   31.60
 -10   4   5  291.07   38.70
 -10   4   5  351.86   25.30
 -10  -4  -5  312.57   32.20
 -10   4  -5  355.66   29.50
 -10   4  -5  364.46   54.09
  10   5  -5    5.20   12.70
  10   5  -5   44.90   18.80
 -10  -5  -5   18.40    5.70
 -10  -5  -5   27.00   15.70
 -10   5   5   25.40   22.80
 -10  -5  -5   17.80   16.80
 -10  -5  -5   19.50    6.50
 -10   5   5   31.30    8.40
 -10   5  -5   29.40   11.00
 -10   5  -5  -37.80   29.10
  10   6  -5  200.78   29.10
 -10  -6  -5  217.58   15.20
  10  -6   5  235.58   54.79
 -10   6   5  223.28   40.70
 -10   6   5  206.18   20.50
 -10  -6  -5  164.48   28.90
 -10  -6  -5  215.68   16.10
 -10   6  -5  165.58   53.69
 -10   6  -5  236.08   26.30
  10  -6  -5  169.98   53.69
  10   0  -6  921.61   65.59
  10   0  -6 1040.20   69.39
  10   0  -6  879.11   50.79
 -10   0  -6  940.71   69.39
 -10   0  -6 1072.89   54.59
  10   0   6  950.10   66.39
  10   1  -6   -3.70   10.90
 -10  -1  -6   -6.30   16.40
 -10  -1  -6   -0.80    4.80
  10   1  -6  -12.60   13.00
  10   1  -6   -3.60   15.80
  10  -1   6   -5.60   16.80
  10  -1  -6    8.90   13.90
 -10   1  -6  -41.60   15.70
  10  -1  -6   13.50    8.40
 -10   1  -6    6.80    6.10
  10  -1  -6    7.00   16.40
  10   2  -6  944.31   63.19
  10   2  -6  904.01   61.29
  10  -2   6  910.01   68.09
 -10  -2  -6  903.61   60.59
 -10   2   6  896.41   49.10
 -10   2   6  864.91   63.99
 -10  -2  -6  860.41   46.20
  10  -2  -6  856.71   70.39
 -10   2  -6  936.41   73.59
 -10   2  -6  829.12   51.59
 -10  -3  -6    4.50    6.00
 -10  -3  -6   -3.90    3.50
  10   3  -6    8.80   14.80
  10  -3   6  -19.40   19.90
 -10   3   6    9.00   18.40
 -10  -3  -6  -11.80   15.70
  10   3  -6   -0.10   15.50
 -10  -3  -6    5.00   14.20
 -10   3   6    9.70    6.30
 -10   3  -6    4.30    6.80
 -10   3  -6   25.20   25.40
  10  -3  -6   10.60   23.20
  10   4  -6  620.44   47.60
  10  -4   6  646.24   62.99
  10   4  -6  577.24   50.19
 -10  -4  -6  671.03   36.80
 -10   4   6  662.53   39.60
 -10   4   6  649.14   58.09
 -10  -4  -6  657.63   35.40
 -10  -4  -6  628.14   50.39
 -10  -4  -6  574.24   46.70
 -10   4  -6  577.54   69.89
  10  -4  -6  565.94   68.79
 -10   4  -6  632.34   43.90
  10  -5   6    7.50   25.50
 -10   5   6   -1.40   27.20
  10   5  -6   15.10   24.50
 -10   5   6    6.50    6.30
 -10  -5  -6    1.10   21.80
 -10  -5  -6    1.80    4.80
 -10  -5  -6   -0.20    6.20
 -10   5  -6   34.60   40.50
  10  -5  -6  -54.99   37.90
 -10   5  -6   -3.10    7.80
 -10   0  -7  143.09   32.80
  10   0  -7  157.58   32.60
  10   0  -7  101.69   18.70
 -10   0  -7  126.59   18.90
  10   0   7  101.89   28.30
  10   0  -7   91.99   29.00
 -10  -1  -7 1348.27   70.69
  10  -1   7 1458.35   92.19
  10   1  -7 1274.57   86.59
 -10  -1  -7 1401.46   92.29
  10   1  -7 1244.18   86.89
  10  -1  -7 1254.57   91.29
 -10   1  -7 1401.06   73.39
  10  -1  -7 1354.66   72.69
  10  -1  -7 1345.77   89.39
 -10   1  -7 1314.57   94.79
 -10  -2  -7   93.19   14.90
  10   2  -7   66.89   30.60
  10  -2   7   80.59   32.80
 -10  -2  -7  135.89   18.60
 -10  -2  -7  129.19   27.30
  10   2  -7   93.49   27.90
  10  -2  -7  150.48   32.80
  10  -2  -7  134.79   19.40
 -10   2  -7   76.69   32.90
 -10   2  -7   82.79   16.40
  10  -2  -7   86.39   29.90
 -10  -3  -7 1062.69   70.69
 -10  -3  -7 1097.39   57.39
 -10  -3  -7  967.70   53.89
 -10  -3  -7  988.40   74.29
  10   3  -7 1198.68   77.09
  10  -3   7 1086.29   84.59
  10   3  -7  945.31   70.99
 -10   3  -7 1114.09   63.99
  10  -3  -7 1125.59   91.99
 -10   3  -7 1008.40   90.59
  10  -4   7   87.59   39.50
  10   4  -7   97.99   32.50
 -10   4   7   71.29   32.70
 -10  -4  -7   74.09   12.40
 -10   4   7   78.99   14.40
 -10  -4  -7   -1.30   22.90
  10  -4  -7  111.29   45.90
 -10   4  -7   78.99   18.20
 -10   4  -7  110.29   46.00
  10   0  -8  218.78   43.40
 -10   0  -8  186.28   40.40
  10   0  -8  178.38   39.80
 -10   0  -8  173.78   20.00
  10   1  -8   -8.20   25.90
 -10  -1  -8    9.90   25.60
  10  -1   8   17.80   31.10
 -10  -1  -8  -10.00   31.70
 -10  -1  -8    8.40    6.90
  10   1  -8  -12.10   27.30
  10  -1  -8   -7.70   11.20
  10  -1  -8   -7.30   31.60
 -10   1  -8   -4.50   32.50
  10  -1  -8   -1.90   28.90
 -10   1  -8    7.90    8.70
  10  -2   8  258.67   47.40
 -10  -2  -8  160.58   18.50
  10   2  -8  161.88   38.00
  10  -2  -8  183.18   24.70
  10  -2  -8  192.88   43.90
 -10   2  -8  168.98   55.79
 -10   2  -8  173.88   25.90
  10  -2  -8  210.28   48.60
 -10  -3  -8   11.00    7.00
  10   3  -8   -8.40   29.00
  10  -3   8  -35.90   38.10
  10  -3  -8   69.69   44.30
 -10   3  -8   11.60    9.00
  10  -3  -8   10.00   10.90
  10  -3  -8  -48.10   35.10
 -11   0   0   -1.80    2.30
  11   0   0    1.10    6.90
 -11   0   0    5.00    6.20
  11  -1   0   -7.80    7.30
 -11  -1   0   -0.70    2.00
 -11   1   0    0.50    7.20
 -11  -1   0   -0.40    4.30
  11   1   0    3.80    5.00
 -11   1   0   -0.50    3.10
  11  -2   0   10.40    9.30
 -11   2   0    2.60    8.80
 -11   2   0   -3.10    3.70
 -11   3   0   -5.90    7.60
  11  -3   0   -2.80   12.10
 -11   3   0    4.90    3.90
 -11   4   0   -3.40    4.20
  11  -4   0    1.90   15.60
 -11   4   0   -6.70   11.20
  11  -5   0  -19.80   18.70
 -11   5   0   -1.00   16.90
  11  -6   0  -15.60   29.60
 -11   6   0   12.00   24.80
 -11   6   0  -10.20    5.90
  11  -7   0   -2.40   39.10
 -11   7   0   21.50   25.20
 -11   7   0   10.10    9.40
  11   0   1 4020.30  175.48
 -11   0  -1 3898.11  165.98
 -11   0  -1 3604.14  174.98
  11   0  -1 3847.91  176.78
 -11   0   1 3839.32  164.38
 -11   0   1 3743.73  172.18
 -11   1   1  338.67   28.70
 -11  -1  -1  347.87   19.60
 -11   1   1  416.66   22.60
  11   1  -1  357.76   26.10
 -11  -1  -1  355.96   25.30
  11  -1   1  437.16   34.20
 -11  -1   1  334.17   22.70
 -11   1  -1  325.87   22.20
 -11  -1   1  439.36   19.20
  11  -1  -1  344.77   31.70
 -11   1  -1  332.57   30.60
  11   1   1  373.66   24.80
  11   2  -1 4003.20  151.98
 -11   2   1 3068.49  155.88
 -11   2   1 3457.95  169.68
  11   2  -1 3467.15  151.88
 -11  -2  -1 3423.46  151.88
  11  -2   1 3561.24  173.18
 -11  -2  -1 4106.89  149.59
 -11   2  -1 3482.45  158.28
  11  -2  -1 3516.25  173.98
 -11   2  -1 3365.46  172.28
 -11   3   1  316.37   32.70
 -11   3   1  267.97   20.70
  11  -3   1  329.17   35.30
 -11   3  -1  279.07   32.90
 -11   3  -1  352.76   23.60
  11  -3  -1  269.77   33.70
 -11   4   1 2232.28  123.69
 -11   4   1 2412.16  107.99
  11  -4   1 2227.58  127.09
  11  -4  -1 2215.28  128.09
 -11   4  -1 2192.38  125.89
 -11   4  -1 2342.67  109.09
  11  -5   1  160.38   31.90
 -11   5   1  172.78   31.70
  11  -5  -1  192.18   37.20
 -11   5  -1  156.48   34.00
 -11   6   1 1440.96   73.89
 -11   6  -1 1352.26   74.59
 -11   7   1   92.99   16.90
 -11   7   1   83.19   33.20
 -11   7  -1   66.69   16.00
 -11   7  -1   96.89   32.50
  11   0   2  889.01   51.69
 -11   0  -2  867.81   43.70
 -11   0  -2  889.51   53.79
  11   0  -2  785.12   52.49
 -11   0   2  891.81   49.20
 -11   0   2  873.81   41.50
  11   1  -2  192.38   20.90
 -11  -1  -2  225.18   21.60
 -11  -1  -2  205.48   14.30
  11  -1   2  228.28   25.20
 -11   1   2  183.88   21.50
 -11   1   2  167.88   14.20
 -11   1  -2  230.28   26.90
 -11  -1   2  221.78   18.50
 -11   1  -2  260.47   17.90
 -11  -1   2  243.88   13.60
  11  -1  -2  185.78   24.40
  11   1   2  230.18   20.10
  11  -2   2  744.33   52.69
 -11  -2  -2  741.03   41.30
  11   2  -2  744.73   41.00
 -11   2   2  724.53   49.70
  11   2  -2  825.72   40.10
 -11   2   2  766.02   39.90
 -11   2  -2  779.72   55.59
 -11   2  -2  751.72   41.90
  11  -2  -2  683.23   53.29
  11  -3   2  202.38   26.90
 -11   3   2  202.48   26.50
 -11   3   2  188.68   15.90
 -11   3  -2  201.68   18.10
 -11   3  -2  175.98   31.30
  11  -3  -2  180.88   31.10
 -11   4   2  478.65   44.20
  11  -4   2  534.75   50.09
 -11   4  -2  473.85   49.00
  11  -4  -2  573.84   53.29
  11  -5   2  149.88   34.60
 -11   5   2  161.88   16.40
 -11   5   2  110.59   28.60
 -11   5  -2  137.39   20.60
  11  -5  -2  121.89   33.30
 -11   5  -2  101.09   26.80
  11  -6   2  279.07   49.30
 -11   6   2  305.67   45.80
 -11   6   2  304.47   25.00
 -11   6  -2  303.97   27.20
  11  -6  -2  291.87   51.99
 -11   6  -2  285.77   50.49
 -11   7   2   85.89   36.00
 -11   7   2   62.69   13.50
 -11   7  -2   87.89   44.80
 -11   7  -2   89.19   18.60
 -11   0  -3  262.87   18.00
  11   0  -3  220.58   26.20
 -11   0   3  249.88   16.00
  11   0   3  238.68   24.30
 -11   0  -3  185.38   24.10
 -11   0   3  236.48   22.00
 -11  -1  -3  924.41   45.10
  11  -1   3  950.00   58.29
 -11   1   3  829.82   53.39
 -11   1   3  911.11   44.90
  11  -1  -3  815.32   59.09
 -11   1  -3  934.91   48.30
 -11   1  -3  894.41   60.79
  11   2  -3  244.78   20.90
 -11  -2  -3  196.38   13.90
 -11  -2  -3  211.68   21.40
  11   2  -3  209.18   20.60
  11  -2   3  179.28   28.20
 -11   2   3  225.48   24.60
 -11   2   3  214.68   16.20
  11  -2  -3  205.48   32.50
 -11   2  -3  198.78   32.10
 -11   2  -3  198.18   18.10
  11   3  -3  650.93   38.20
 -11  -3  -3  732.83   32.00
  11   3  -3  625.44   36.80
 -11  -3  -3  690.33   36.80
 -11   3   3  705.93   50.59
  11  -3   3  659.33   53.79
 -11  -3  -3  656.83   39.00
 -11   3   3  741.03   39.10
 -11  -3  -3  665.73   32.90
 -11   3  -3  666.53   56.79
 -11   3  -3  741.13   42.60
  11  -3  -3  744.63   59.39
 -11  -4  -3  143.19    7.80
 -11  -4  -3  154.28    9.40
 -11   4   3  141.89   14.60
 -11  -4  -3  109.19   10.80
 -11   4  -3  140.39   16.90
 -11   5   3  494.95   44.90
  11  -5   3  416.76   50.59
 -11   5   3  434.96   29.90
  11  -5  -3  422.16   54.79
 -11   5  -3  430.46   33.40
 -11   5  -3  403.26   53.49
 -11   6   3   57.49   27.50
 -11   6   3   70.39   14.30
 -11   6  -3   54.29   15.20
 -11   6  -3   71.69   37.30
  11  -7   3  202.48   48.70
 -11   7   3  256.37   48.50
 -11   7   3  223.38   22.00
  11  -7  -3  202.28   58.99
 -11   7  -3  215.28   54.59
 -11   7  -3  237.68   26.50
 -11   0   4  199.98   23.10
 -11   0  -4  242.48   18.40
 -11   0   4  203.68   15.80
 -11   0  -4  226.58   32.60
 -11   1   4   12.60   10.20
 -11  -1  -4   11.50   11.90
  11  -1   4    8.40   11.20
 -11   1   4   21.00    5.80
 -11  -1  -4   18.80    6.00
  11   1  -4   33.20   13.00
 -11   1  -4   11.40    6.20
 -11   1  -4    1.90   14.40
  11  -1  -4   17.50   14.30
 -11   2   4  218.28   16.60
 -11  -2  -4  223.88   22.30
 -11  -2  -4  186.58   15.00
 -11  -2  -4  207.48   25.00
  11   2  -4  200.48   22.30
 -11   2   4  188.48   25.30
  11  -2   4  250.97   30.80
 -11  -2  -4  200.68   14.10
  11  -2  -4  183.58   33.00
 -11   2  -4  229.68   37.10
 -11   2  -4  189.18   18.60
  11  -3   4   10.30   15.60
 -11  -3  -4   13.00    8.80
 -11  -3  -4   15.70   10.80
 -11  -3  -4   15.70    4.10
  11   3  -4    5.40   10.30
 -11   3   4   12.00    5.40
  11   3  -4   13.60    9.90
 -11   3   4    7.40   11.00
 -11  -3  -4   11.10    4.20
 -11   3  -4   19.30    8.20
  11  -3  -4   14.50   21.20
 -11   3  -4   15.60   18.70
 -11  -4  -4  169.08   12.30
 -11   4   4  174.38   16.50
 -11  -4  -4  169.88   20.60
 -11  -4  -4  183.78   12.00
 -11   4   4  130.79   27.40
  11   4  -4  191.08   20.00
 -11  -4  -4  156.68   18.90
  11   4  -4  185.98   21.10
 -11   4  -4  186.68   36.60
 -11   4  -4  172.28   24.20
  11   5  -4    4.40    8.30
 -11  -5  -4    9.90    3.20
 -11   5   4   32.50   20.80
 -11  -5  -4    9.90    3.50
 -11  -5  -4   12.90   10.50
 -11  -5  -4    7.10   10.00
 -11   5   4   11.60    7.10
  11   5  -4   10.40    9.60
 -11   5  -4   11.80   28.00
 -11   5  -4   16.40    9.40
  11  -6   4  166.98   44.60
 -11   6   4   57.99   30.30
 -11   6   4  112.19   17.70
 -11   6  -4   49.30   32.20
 -11   6  -4  112.39   21.80
  11  -6  -4  113.29   45.80
 -11   0  -5  535.85   34.80
  11   0  -5  579.14   45.30
  11   0  -5  578.34   34.30
  11   0   5  589.74   46.60
 -11   0  -5  550.74   48.90
  11   0  -5  614.54   50.29
 -11  -1  -5   99.09   11.80
 -11   1   5  120.59   12.50
 -11   1   5  104.69   20.90
  11   1  -5   94.19   20.40
  11  -1   5   79.09   21.90
 -11  -1  -5  116.19   23.80
  11   1  -5  118.79   23.80
  11   1   5   74.09   18.80
  11  -1  -5  126.19   27.30
 -11   1  -5  107.49   15.90
 -11   1  -5  139.99   29.20
 -11   2   5  515.85   32.50
  11  -2   5  592.04   57.69
 -11  -2  -5  586.44   31.00
  11   2  -5  544.35   42.50
 -11  -2  -5  569.54   42.00
  11   2  -5  586.64   43.50
 -11  -2  -5  506.85   43.60
 -11   2   5  547.25   45.30
 -11  -2  -5  548.75   32.30
 -11   2  -5  558.04   36.70
 -11   2  -5  550.14   52.99
  11  -2  -5  468.25   50.99
 -11   3   5   98.59   14.30
 -11  -3  -5   87.09   10.20
 -11  -3  -5   75.79    9.10
 -11  -3  -5  101.59   20.50
 -11  -3  -5   80.59   17.10
  11   3  -5   75.09   18.30
  11  -3   5   71.59   24.80
  11   3  -5   60.09   17.50
 -11   3   5   61.59   20.90
  11  -3  -5   85.29   29.80
 -11   3  -5   98.59   31.00
 -11   3  -5   72.19   15.40
  11   4  -5  359.66   33.50
 -11  -4  -5  386.06   24.00
  11  -4   5  418.16   51.19
 -11  -4  -5  420.16   36.40
 -11  -4  -5  439.16   23.60
 -11   4   5  347.47   42.80
 -11   4   5  361.86   27.40
 -11  -4  -5  438.16   34.30
  11   4  -5  395.56   35.40
  11  -4  -5  419.86   59.79
 -11   4  -5  437.86   33.30
 -11   4  -5  432.76   56.79
 -11  -5  -5   70.59   19.60
 -11   5   5   51.49   27.30
 -11   5   5   31.70    9.70
 -11  -5  -5   51.39   17.00
  11  -5   5   50.59   29.40
  11   5  -5   39.80   17.00
 -11  -5  -5   40.60    7.10
  11   5  -5   31.20   19.20
 -11  -5  -5   54.39    8.40
 -11   5  -5   29.10   12.60
 -11   5  -5   76.09   39.70
  11  -5  -5   64.29   40.50
 -11   6   5  270.27   23.70
 -11  -6  -5  273.77   33.00
 -11  -6  -5  287.67   17.00
 -11   6   5  214.68   41.20
  11  -6   5  188.98   49.90
  11   6  -5  173.78   26.20
 -11  -6  -5  254.17   15.70
  11  -6  -5  234.48   61.39
 -11   6  -5  300.47   29.50
 -11   6  -5  200.28   58.69
  11   0  -6   -4.40   16.50
  11   0   6   16.10   16.20
 -11   0  -6    1.50    4.30
 -11   0  -6   29.90   19.90
  11   0  -6   15.30   17.00
 -11  -1  -6 1099.79   60.79
 -11  -1  -6 1091.39   76.79
  11   1  -6 1290.67   77.79
  11  -1   6 1117.09   78.29
  11   1  -6 1233.08   77.29
 -11   1  -6 1141.89   83.49
  11  -1  -6 1104.19   80.59
 -11   1  -6 1224.28   64.59
 -11   2   6   -9.80   16.30
 -11  -2  -6    9.70    6.90
 -11   2   6   -5.10    4.30
  11   2  -6  -17.80   15.90
 -11  -2  -6    9.00    5.80
 -11  -2  -6    2.60   17.60
  11  -2   6   15.20   21.70
  11   2  -6  -17.40   15.80
  11  -2  -6   32.10   24.40
 -11   2  -6  -15.10   21.70
 -11   2  -6   -0.90    6.00
  11   3  -6  903.71   63.59
 -11   3   6  975.70   52.49
 -11  -3  -6  895.41   60.49
 -11   3   6  841.32   68.29
  11   3  -6  883.61   62.79
 -11  -3  -6 1001.20   50.59
  11  -3   6 1003.60   76.59
 -11  -3  -6  818.22   70.09
 -11  -3  -6  921.61   47.40
 -11   3  -6 1039.20   80.79
 -11   3  -6  939.61   56.89
  11  -3  -6 1024.30   82.59
  11   4  -6    1.90   18.70
  11   4  -6   23.20   21.30
 -11  -4  -6    2.90    4.40
 -11  -4  -6  -23.40   16.10
 -11  -4  -6  -12.60   17.80
 -11  -4  -6   -4.10    5.10
 -11   4   6    6.00   23.00
 -11   4   6    0.30    5.40
  11  -4   6  -29.90   27.70
 -11   4  -6   14.90   34.30
 -11   4  -6    9.60    8.40
  11  -4  -6    9.80   35.00
 -11  -5  -6  651.93   35.20
  11   5  -6  621.24   57.59
 -11  -5  -6  612.34   34.90
 -11   5   6  651.63   40.90
 -11   5   6  607.14   64.99
  11  -5   6  631.94   72.39
 -11  -5  -6  555.94   68.19
  11  -5  -6  632.64   84.49
 -11   5  -6  620.74   45.50
 -11   5  -6  462.55   77.99
  11   0  -7   10.40   28.40
 -11   0  -7   25.40   26.10
  11   0  -7   36.70   23.10
 -11   0  -7   25.00    9.80
  11   1  -7    1.50   20.00
  11   1  -7   29.40   25.00
 -11  -1  -7   -1.70   27.40
 -11  -1  -7  -15.10   20.70
 -11  -1  -7   10.70    7.40
  11  -1   7   12.30   23.00
 -11  -1  -7  -10.30   12.40
  11  -1  -7    4.70   25.20
 -11   1  -7   17.40    9.70
 -11   1  -7    8.90   25.40
  11  -1  -7   -3.40    9.90
  11  -1  -7  -15.70   21.00
  11  -2   7    6.00   27.50
 -11  -2  -7   22.50    8.30
  11   2  -7   22.00   24.60
 -11  -2  -7   11.80   22.20
 -11  -2  -7   26.60   25.00
 -11   2  -7   33.00   11.20
  11  -2  -7   26.60   27.60
  11  -2  -7   39.30   30.90
 -11   2  -7   -9.50   31.10
  11  -2  -7   15.00   11.90
 -11  -3  -7    0.60    7.80
 -11  -3  -7    2.70    5.30
  11   3  -7   17.60   24.40
 -11   3   7   -6.70   27.60
 -11  -3  -7   -4.50   20.90
  11  -3   7    1.60   30.80
 -11   3  -7  -11.40   34.90
 -11   3  -7   13.70    9.80
  11  -3  -7    8.40   37.50
 -11  -4  -7   -0.60    7.80
 -11   4   7   50.29   39.50
  11  -4   7   -9.60   43.20
  11   4  -7   -6.70   28.10
 -11  -4  -7  -10.30   23.30
 -11   4   7    2.50    7.80
 -11  -4  -7   23.00    7.60
 -11   4  -7   44.70   48.30
 -11   4  -7   31.20   11.80
  11   0  -8   24.10   30.80
 -11   0  -8   15.20    9.20
  11  -1   8  492.85   63.69
  11   1  -8  521.25   64.19
 -11   1  -8  564.04   40.60
 -11   1  -8  440.66   68.29
  11  -1  -8  552.94   71.79
 -11  -2  -8   35.90   27.80
  11  -2   8   -5.00   36.90
 -11  -2  -8   28.70    9.50
  11   2  -8   21.80   30.80
  11  -2  -8   57.89   37.10
  11  -2  -8    4.60   46.90
 -11   2  -8   50.89   13.50
  11  -2  -8   14.70   14.50
 -11   2  -8   -1.50   40.90
 -12   0   0  138.29   16.90
  12   0   0  118.69   18.60
  12  -1   0   11.30   10.70
 -12  -1   0   21.30    7.10
 -12   1   0   18.80   10.00
  12   1   0   12.80    7.00
 -12   2   0  115.29   22.50
 -12   2   0   92.69   17.90
  12  -2   0   91.09   22.30
  12  -3   0   -0.10   13.50
 -12   3   0   27.90   14.70
 -12   3   0    4.80    5.50
 -12   4   0   58.19   12.20
 -12   5   0   24.90   19.60
 -12   5   0   11.50    7.70
  12  -5   0   24.40   22.50
 -12   6   0   34.50   27.90
 -12   6   0   28.90   10.60
 -12   7   0   -8.10   34.70
 -12   7   0   15.80    9.60
  12  -7   0    5.70   41.00
 -12   0   1  918.81   47.90
 -12   0  -1  968.50   57.29
  12   0   1 1000.90   56.99
  12   0  -1  978.00   58.49
 -12   0  -1  995.10   50.29
 -12   0   1 1073.49   55.39
  12  -1   1   47.10   14.00
 -12   1   1   63.19    9.80
 -12  -1  -1   54.79   11.20
 -12   1   1   36.70   12.30
  12   1  -1   39.50   10.50
 -12  -1  -1   62.99    7.30
  12  -1  -1   50.89   16.10
 -12  -1   1   55.39    6.00
 -12  -1   1   36.00    8.30
 -12   1  -1   48.50   15.00
 -12   1  -1   42.40    9.20
  12   1   1   51.59   10.40
 -12  -2  -1  745.33   39.10
 -12   2   1  894.61   45.20
 -12  -2  -1  912.81   39.40
  12   2  -1  876.71   39.80
  12  -2   1  804.22   57.69
 -12   2   1  772.52   54.59
  12   2  -1  923.41   39.50
 -12   2  -1  915.51   46.80
  12  -2  -1  719.93   57.19
 -12   2  -1  885.11   59.19
 -12   3   1   48.70   16.20
  12  -3   1   27.00   17.10
 -12   3   1   27.20    7.40
 -12   3  -1   36.30   16.90
  12  -3  -1   47.20   18.90
 -12   3  -1   30.10    8.80
  12  -4   1  600.84   62.49
 -12   4   1  577.14   35.40
 -12   4   1  530.45   54.19
 -12   4  -1  528.95   36.00
  12  -4  -1  689.43   66.69
 -12   4  -1  526.75   56.79
 -12   5   1   12.00    7.40
 -12   5   1   16.00   20.00
  12  -5   1   32.00   25.20
  12  -5  -1   12.80   22.70
 -12   5  -1  -12.30   20.80
 -12   5  -1   13.00    8.10
 -12   6   1  319.77   26.60
 -12   6   1  321.57   47.60
 -12   6  -1  327.67   50.79
 -12   6  -1  321.87   28.00
  12  -7   1   -8.10   41.40
 -12   7   1    7.60    8.50
 -12   7   1  -15.80   24.40
 -12   7  -1   -5.80   35.60
  12  -7  -1    0.60   42.40
 -12   7  -1   11.00    9.90
 -12   0  -2   60.19    8.90
 -12   0   2   38.00    6.30
  12   1  -2 1377.06   75.59
 -12  -1  -2 1268.17   73.99
 -12  -1  -2 1218.48   59.49
 -12   1   2 1328.57   61.19
 -12  -1   2 1390.46   58.39
  12   1   2 1261.07   70.49
 -12   1  -2 1134.09   62.29
  12   2  -2   21.20    7.80
 -12  -2  -2   39.60    5.50
  12   2  -2   41.30    8.40
 -12   2   2   36.70    7.90
 -12  -2  -2   33.50    8.90
 -12   2  -2   29.80    8.10
  12  -3   2  975.60   69.99
 -12   3   2 1037.60   52.99
 -12   3   2  923.21   65.89
 -12   3  -2 1068.19   55.99
  12  -3  -2 1052.29   74.09
 -12   3  -2 1019.90   72.19
 -12   4   2   24.60    8.00
  12  -4   2   33.50   21.40
 -12   4  -2   -1.90   17.20
 -12   4  -2   25.10    9.60
  12  -4  -2    9.90   20.90
 -12   5   2  699.73   42.70
 -12   5   2  674.63   57.19
 -12   5  -2  791.52   47.10
 -12   5  -2  694.43   66.49
 -12   6   2   -6.90   24.70
 -12   6   2   13.20    8.60
  12  -6   2   -3.10   30.70
 -12   6  -2  -16.00   29.50
 -12   6  -2    7.40    8.50
  12  -6  -2   -7.80   31.40
 -12   7   2  367.56   59.29
 -12   7   2  436.26   32.40
  12  -7   2  359.16   60.49
 -12   7  -2  368.66   58.09
 -12   7  -2  433.96   36.00
  12  -7  -2  346.27   67.39
 -12   0   3  804.92   41.60
 -12   0  -3  833.12   44.30
 -12   0  -3  876.71   56.79
 -12   0   3  868.81   50.89
 -12  -1  -3   97.79   10.50
 -12  -1  -3   86.19   17.80
  12  -1   3  112.69   24.50
 -12   1   3  106.49   10.50
 -12   1   3  120.29   20.20
 -12   1  -3  138.59   26.80
  12  -1  -3   99.29   27.60
 -12   1  -3  115.89   13.00
 -12  -2  -3  748.13   45.60
  12   2  -3  727.23   44.50
  12   2  -3  730.53   42.60
  12  -2   3  721.73   60.39
 -12   2   3  691.93   38.70
 -12  -2  -3  769.22   36.70
 -12   2   3  747.43   50.59
  12  -2  -3  686.03   64.19
 -12   2  -3  670.73   56.29
 -12   2  -3  714.83   42.40
 -12  -3  -3   69.59    6.60
 -12   3   3   92.09   10.90
 -12  -3  -3   70.39    5.80
  12   3  -3   73.49   11.00
 -12   3   3   65.09   17.20
 -12  -3  -3   81.19   10.60
 -12  -3  -3   66.29   11.70
  12   3  -3   94.59   12.70
 -12   3  -3   94.39   26.30
 -12   3  -3   80.99   14.40
 -12   4   3  527.45   46.90
 -12   4   3  512.15   33.20
 -12   4  -3  589.34   38.10
 -12   4  -3  497.05   54.29
 -12   5   3   43.30   10.40
 -12   5   3   16.20   19.90
 -12   5  -3   30.90   27.60
  12  -5  -3   84.49   30.70
 -12   5  -3   71.29   15.90
  12  -6   3  180.68   45.20
 -12   6   3  244.18   43.80
 -12   6   3  302.67   25.10
 -12   6  -3  369.76   60.19
 -12   6  -3  289.27   28.00
  12  -6  -3  315.57   58.99
  12   0   4    2.60   11.70
 -12   0  -4   15.60    6.10
 -12   0  -4    9.80   12.20
 -12   0   4   28.00   11.50
  12   0  -4   12.40   14.90
 -12   0   4   13.90    4.70
  12   1  -4  404.16   33.00
 -12  -1  -4  379.56   24.10
 -12   1   4  313.67   22.40
 -12  -1  -4  421.86   36.00
 -12   1   4  388.16   34.20
  12  -1   4  320.47   39.10
  12  -1  -4  300.77   36.70
 -12   1  -4  372.86   40.90
 -12   1  -4  369.06   26.40
 -12   2   4    9.50    4.60
  12   2  -4   10.30   11.30
  12   2  -4   37.30   13.70
 -12  -2  -4   13.00    4.90
 -12  -2  -4    1.20    9.90
 -12  -2  -4    7.70    4.30
  12  -2   4   10.30   17.40
 -12  -2  -4   15.20   12.40
 -12   2   4    5.20   12.40
  12  -2  -4   -1.90   19.10
 -12   2  -4   12.10    7.10
 -12   2  -4   -2.70   17.30
  12  -3   4  277.57   40.40
 -12  -3  -4  285.07   27.60
 -12  -3  -4  292.77   18.50
 -12   3   4  276.37   33.80
 -12  -3  -4  287.27   16.80
  12   3  -4  317.27   25.70
  12   3  -4  307.77   27.40
 -12   3   4  321.07   22.30
 -12  -3  -4  264.47   23.90
 -12   3  -4  313.27   25.90
  12  -3  -4  303.17   44.60
 -12   3  -4  212.88   40.20
 -12  -4  -4    5.50    3.20
 -12  -4  -4    2.90   10.60
  12  -4   4  -11.20   20.70
  12   4  -4    2.40    9.70
 -12   4   4    3.10   17.30
 -12  -4  -4   17.10    4.10
 -12   4   4   11.10    5.80
  12   4  -4    1.40    9.80
 -12   4  -4    7.30   25.80
  12  -4  -4   14.50   26.00
 -12   4  -4    9.80    7.30
 -12   5   4  170.68   17.40
 -12   5   4  163.88   33.40
  12  -5   4  141.29   38.50
 -12   5  -4  193.38   22.10
 -12   5  -4  154.58   43.50
  12  -5  -4  132.59   43.20
 -12   6   4   36.20   31.90
  12  -6   4    4.60   26.80
 -12   6   4    9.60    7.40
 -12   6  -4   10.90    9.40
  12  -6  -4   -8.60   44.00
 -12   6  -4   -5.10   42.10
  12   0  -5 2321.37  123.29
 -12   0  -5 2348.76  129.69
  12   0   5 2336.27  125.39
 -12   0  -5 2483.85  112.49
  12   0  -5 2316.97  127.59
  12  -1   5   16.40   16.50
 -12   1   5   18.90   13.80
 -12  -1  -5   -0.70   15.50
 -12  -1  -5   23.90    8.10
  12   1  -5   -0.10   15.80
 -12   1   5   20.00    7.40
 -12   1  -5   22.40    8.20
  12   1   5   14.30   14.80
  12  -1  -5   28.00   22.00
 -12   1  -5   25.30   20.70
 -12   2   5 2095.79  100.09
  12  -2   5 2144.29  120.99
 -12  -2  -5 2115.19  113.69
 -12  -2  -5 2187.68   99.39
 -12  -2  -5 2192.98  109.39
 -12   2   5 2195.18  116.49
 -12  -2  -5 2121.89   96.59
  12   2  -5 2092.09  111.59
 -12   2  -5 2047.10  127.49
 -12   2  -5 2058.39  104.49
  12  -2  -5 2109.79  125.79
  12   3  -5   -0.40   14.00
 -12   3   5   15.50    6.50
  12   3  -5   36.80   17.10
  12  -3   5   18.10   22.50
 -12  -3  -5   24.30    6.40
 -12  -3  -5    4.50   14.40
 -12  -3  -5   21.40    5.90
 -12   3   5   17.00   13.80
 -12  -3  -5   29.90   12.90
  12  -3  -5  -11.80   24.00
 -12   3  -5   37.80   25.70
 -12   3  -5   18.30    9.10
 -12  -4  -5 1550.94   84.59
 -12  -4  -5 1546.05   72.39
 -12   4   5 1581.24   97.89
 -12   4   5 1525.95   78.09
  12   4  -5 1503.15   81.99
 -12  -4  -5 1530.55   81.69
  12  -4   5 1688.83  106.69
 -12   4  -5 1444.46   83.09
  12  -4  -5 1569.44  113.89
 -12   4  -5 1683.83  114.49
 -12  -5  -5   11.30    4.60
  12   5  -5   35.30   17.70
 -12  -5  -5   15.40   16.30
 -12  -5  -5    8.50    4.00
 -12   5   5    8.40   27.30
  12  -5   5   46.50   33.60
 -12  -5  -5   21.90   16.80
  12   5  -5  -13.80   13.90
 -12   5   5   13.70    7.90
 -12   5  -5   16.10    9.80
 -12   5  -5  -17.70   38.50
  12  -5  -5  -17.40   41.20
 -12   0  -6    9.50   20.70
  12   0  -6  -24.80   21.20
  12   0   6  -20.10   16.10
  12   0  -6   -1.70   19.10
 -12   0  -6   12.10    7.50
 -12  -1  -6  543.85   50.69
  12  -1   6  492.75   51.39
  12   1  -6  614.24   51.79
 -12  -1  -6  534.65   34.80
  12   1  -6  537.05   50.79
 -12   1  -6  492.75   55.39
 -12   1  -6  633.84   38.70
  12  -1  -6  398.56   52.19
 -12   2   6    3.60    4.50
 -12   2   6    0.50   19.10
  12   2  -6   14.30   20.70
  12   2  -6   -7.00   18.30
 -12  -2  -6    5.10   17.00
  12  -2   6  -19.00   21.00
 -12  -2  -6    5.60    5.10
 -12  -2  -6   16.00    7.30
  12  -2  -6   21.80   26.90
 -12   2  -6    5.50   26.10
 -12   2  -6    6.70    7.00
 -12  -3  -6  409.26   25.30
 -12  -3  -6  417.46   27.40
 -12   3   6  407.56   29.10
 -12   3   6  382.36   46.90
  12   3  -6  393.96   41.00
 -12  -3  -6  354.76   42.10
  12  -3   6  404.26   54.29
 -12  -3  -6  341.77   39.00
  12  -3  -6  578.84   66.29
 -12   3  -6  490.25   62.49
 -12   3  -6  425.76   34.20
 -12   4   6    3.90    6.20
 -12   4   6   24.50   27.40
  12  -4   6    5.60   32.50
 -12  -4  -6    0.60    4.00
 -12  -4  -6    0.40   19.40
  12   4  -6   -5.10   25.10
 -12   4  -6    8.30    9.30
  12  -4  -6  -37.30   37.30
 -12   4  -6  -30.10   37.20
 -12   5   6  268.17   24.50
  12   0  -7  140.19   37.20
  12   0   7  248.68   43.80
 -12   0  -7  185.88   20.50
  12   0  -7  200.58   37.20
 -12   0  -7  152.78   39.90
  12   1  -7    0.20   23.40
 -12  -1  -7    9.10    5.90
  12   1  -7    7.90   23.40
 -12  -1  -7   -3.40   21.10
 -12  -1  -7  -11.10   12.30
  12  -1   7   35.90   27.10
 -12  -1  -7   15.70   25.80
  12  -1  -7   24.40   30.00
 -12   1  -7   13.10    8.20
  12  -1  -7   -6.50   29.40
 -12   1  -7   -0.80   30.90
 -12  -2  -7  181.68   18.80
  12  -2   7  140.89   41.80
  12   2  -7  192.18   38.10
  12  -2  -7  194.38   40.60
 -12   2  -7   99.09   47.10
  12  -2  -7   79.89   40.30
  12  -2  -7  154.48   23.20
 -12   2  -7  218.18   22.90
 -12  -3  -7    6.80    6.20
 -12   3   7    2.90   31.30
  12  -3   7   10.90   35.10
 -12   3   7    9.90    7.30
  12   3  -7    5.00   26.80
 -12  -3  -7    1.20   24.90
 -12  -3  -7    0.90    7.70
 -12   3  -7    0.80   42.00
 -12   3  -7    3.30    8.90
  12  -3  -7   10.80   40.90
 -12   0  -8    5.50    8.30
  12   0  -8   35.50   35.40
 -13   0   0   -0.80    7.40
 -13   0   0    4.20    3.30
 -13   1   0   -0.70    2.80
  13  -1   0   12.10   10.90
 -13   1   0   -2.70    8.00
 -13  -1   0    3.30    5.90
 -13  -1   0    1.60    2.20
  13   1   0    1.60    7.10
  13  -2   0    0.10   12.50
 -13   2   0   -0.20   10.60
 -13   2   0   -3.50    2.70
 -13   3   0    1.20   12.40
 -13   3   0    2.50    4.40
 -13   4   0   24.10   18.70
 -13   5   0    1.40    7.00
 -13   5   0    0.50   21.10
  13  -5   0  -30.00   22.70
 -13   6   0   -0.90    6.10
  13  -6   0   -5.50   32.50
 -13   6   0  -13.20   28.50
 -13   7   0    1.90    7.70
 -13   7   0  -21.70   29.00
  13  -7   0  -15.80   48.70
 -13   0   1 2488.05  106.09
 -13   0  -1 2370.16  117.79
 -13   0  -1 2453.35  107.39
 -13   0   1 2249.87  113.69
 -13  -1  -1   61.89   12.30
 -13   1   1   33.90    7.20
  13   1  -1   43.80   11.60
 -13  -1  -1   57.69    6.50
 -13   1   1   55.29   15.30
  13  -1   1   60.79   16.90
 -13  -1   1   44.00    5.30
  13   1   1   45.30   10.30
 -13  -1   1   44.90    9.60
 -13   1  -1   26.10    7.30
  13  -1  -1   52.99   16.70
 -13   1  -1   30.30   14.60
 -13   2   1 2068.59  115.79
  13   2  -1 2543.25   97.39
 -13  -2  -1 2107.89   94.69
 -13   2   1 2203.78  103.39
 -13   2  -1 2098.29  118.99
 -13   2  -1 2386.16  105.79
 -13   3   1   47.70   17.80
 -13   3   1   34.80    7.60
 -13   3  -1   43.30   20.00
 -13   3  -1   41.50    9.70
 -13   4   1 1500.05   77.39
 -13   4   1 1591.44   96.19
 -13   4  -1 1586.54   79.79
 -13   4  -1 1514.65   98.19
  13  -5   1   35.70   27.20
 -13   5   1    5.10   21.10
 -13   5   1   32.60    9.80
 -13   5  -1   10.50    7.00
 -13   5  -1   -5.00   16.80
  13  -5  -1   -1.60   25.70
  13  -6   1 1037.30   89.89
 -13   6   1 1007.50   78.49
 -13   6   1 1029.30   58.19
  13  -6  -1 1008.50   89.59
 -13   6  -1  942.01   58.49
 -13   6  -1 1060.79   86.19
 -13   7   1   13.90    9.80
  13  -7   1   11.10   44.50
 -13   7   1   -3.50   38.80
 -13   7  -1   12.50   11.10
 -13   7  -1  -13.10   43.10
  13  -7  -1  -12.50   36.90
 -13   0  -2 1164.68   71.49
 -13   0   2 1191.78   66.69
 -13   0  -2 1233.18   60.89
 -13   0   2 1398.96   59.19
 -13   1   2  666.73   45.20
 -13  -1  -2  677.73   43.10
 -13   1   2  711.63   36.10
 -13  -1  -2  674.83   34.50
  13   1  -2  703.23   44.30
  13   1   2  685.03   41.60
 -13   1  -2  659.63   37.90
 -13   1  -2  610.94   48.70
 -13  -1   2  616.24   38.60
  13   2  -2 1159.88   54.09
  13   2  -2 1073.49   55.29
 -13  -2  -2 1079.09   55.19
 -13  -2  -2 1015.40   49.10
 -13   2   2 1059.39   54.89
 -13   2   2 1109.59   67.79
 -13   2  -2 1169.18   58.59
 -13   2  -2 1123.79   73.39
 -13   3   2  570.34   32.30
 -13   3   2  495.45   43.50
 -13   3  -2  414.66   46.00
 -13   3  -2  501.85   33.50
 -13   4   2  823.62   44.20
  13  -4   2  716.43   62.69
 -13   4   2  661.33   57.19
 -13   4  -2  719.23   45.40
 -13   4  -2  708.63   61.89
  13  -4  -2  763.62   66.59
  13  -5   2  366.16   53.99
 -13   5   2  240.38   42.00
 -13   5   2  332.47   26.20
 -13   5  -2  353.76   52.79
 -13   5  -2  341.57   29.10
  13  -5  -2  431.56   61.09
 -13   6   2  459.65   32.60
  13  -6   2  432.46   61.09
 -13   6   2  369.86   53.79
  13  -6  -2  367.86   63.99
 -13   6  -2  369.96   55.69
 -13   6  -2  473.65   36.00
 -13   0  -3   22.70   14.00
 -13   0   3   13.50    4.70
 -13   0   3   21.20   10.80
 -13   0  -3   26.60    7.20
 -13   1   3   39.90   12.70
 -13  -1  -3   20.00   11.70
 -13  -1  -3   33.80    7.30
 -13   1   3   31.20    6.80
  13  -1   3   38.10   14.30
 -13   1  -3   37.40    9.00
 -13   1  -3   39.10   16.20
  13  -1  -3   38.00   18.90
 -13  -2  -3   19.60    5.40
  13   2  -3   17.90   10.30
 -13   2   3    4.00   11.20
  13   2  -3   20.80   10.70
  13  -2   3    8.70   16.50
 -13   2   3   18.90    5.90
 -13  -2  -3   13.10   11.10
 -13   2  -3    5.30   16.10
 -13   2  -3    8.80    6.60
  13  -2  -3    3.50   16.30
 -13  -3  -3   30.90    4.20
 -13  -3  -3   32.70    4.40
 -13  -3  -3   16.30    8.20
 -13   3   3   24.90    8.10
  13   3  -3   31.50    8.00
 -13   3   3   74.79   20.50
  13  -3   3   45.30   20.60
  13  -3  -3   44.30   24.30
 -13   3  -3   43.70   20.80
 -13   3  -3   21.10    9.10
 -13   4   3    9.70    6.50
 -13   4   3   11.90   17.40
  13  -4   3   21.60   21.50
  13  -4  -3   11.90   23.90
 -13   4  -3    8.70    7.90
 -13   4  -3   26.90   23.60
  13  -5   3  -18.50   25.70
 -13   5   3   15.60    7.90
 -13   5   3   34.30   24.20
 -13   5  -3   -4.50   30.20
  13  -5  -3   20.00   30.60
 -13   5  -3   15.40   10.10
 -13   6   3    9.10   30.20
  13  -6   3   19.60   34.10
 -13   6   3    9.90    7.00
 -13   6  -3    7.10    9.10
 -13   6  -3   23.40   35.20
  13  -6  -3   54.49   45.50
 -13   0   4  157.58   13.70
  13   0   4  161.18   27.10
 -13   0  -4  158.48   15.50
  13   0  -4  117.49   26.30
 -13   0   4  180.88   23.00
 -13   0  -4  197.78   30.80
 -13   1   4   40.30    8.10
  13   1  -4   68.69   17.10
 -13  -1  -4   43.20    8.10
 -13   1   4   25.50   13.70
  13  -1   4   40.70   17.60
 -13  -1  -4   23.10   16.00
  13   1  -4   29.50   15.70
 -13   1  -4   16.30   19.30
  13  -1  -4   42.00   19.10
  13   1   4   25.90   13.80
 -13   1  -4   50.39   10.90
 -13   2   4   88.89   22.40
  13  -2   4  128.09   26.90
 -13  -2  -4  143.89   20.70
 -13  -2  -4  149.59   24.00
 -13  -2  -4  138.29   12.70
  13   2  -4  132.99   22.60
 -13   2   4  161.38   14.70
 -13  -2  -4  162.08   12.50
  13   2  -4  158.68   22.80
 -13   2  -4  197.88   35.00
 -13   2  -4  144.99   17.40
  13  -2  -4  148.89   33.10
  13   3  -4   35.80   12.20
 -13   3   4   17.00    7.30
 -13   3   4    3.50   16.70
 -13  -3  -4   21.80    5.60
 -13  -3  -4   46.30   13.70
 -13  -3  -4   25.30    5.20
 -13  -3  -4   33.50   11.20
  13   3  -4   20.90   13.20
  13  -3   4   66.29   23.80
 -13   3  -4   32.40   11.50
 -13   3  -4    7.70   24.50
  13  -3  -4   45.90   26.60
 -13   4   4  103.39   15.50
 -13   4   4   92.29   25.30
 -13  -4  -4  112.19   14.50
 -13  -4  -4  106.39    7.20
 -13  -4  -4  100.89   12.90
 -13  -4  -4   88.19    7.20
  13   4  -4  102.39   12.60
  13   4  -4  100.59   12.70
  13  -4   4  116.09   28.50
  13  -4  -4   69.79   34.50
 -13   4  -4  106.39   18.60
 -13   4  -4  108.99   32.70
 -13   5   4    8.70   25.60
  13  -5   4  -32.30   30.60
 -13   5   4    3.60    6.50
 -13   5  -4   18.10   11.10
 -13   5  -4    9.60   35.00
  13  -5  -4   77.19   42.90
 -13   6   4   23.20   35.80
  13  -6   4  107.29   46.90
 -13   6   4   41.90   12.20
  13  -6  -4   52.29   55.29
 -13   6  -4    2.60   49.30
 -13   6  -4   56.49   16.90
  13   0   5  987.70   68.99
 -13   0  -5 1025.90   75.29
 -13   0  -5 1037.60   57.49
  13   0  -5 1135.29   70.99
  13   0  -5 1162.08   77.09
 -13  -1  -5  203.68   18.70
  13  -1   5  265.37   35.10
  13   1  -5  200.38   30.80
  13   1  -5  220.38   33.00
 -13   1   5  203.38   33.50
 -13  -1  -5  175.68   32.10
 -13   1   5  256.77   19.70
 -13   1  -5  208.38   37.80
 -13   1  -5  228.38   21.40
  13  -1  -5  256.27   41.50
  13   1   5  275.27   32.30
  13   2  -5 1027.20   66.09
  13  -2   5 1028.00   74.29
 -13   2   5  994.70   53.59
 -13  -2  -5 1008.30   66.89
 -13  -2  -5 1045.50   52.89
  13   2  -5 1021.90   63.69
 -13  -2  -5 1000.70   62.39
 -13   2   5 1009.20   68.99
 -13  -2  -5 1031.10   50.19
 -13   2  -5 1004.70   80.39
  13  -2  -5  908.31   77.89
 -13   2  -5  997.00   57.99
 -13  -3  -5  189.78   14.00
 -13   3   5  236.18   36.00
 -13  -3  -5  182.88   32.00
 -13  -3  -5  211.88   16.10
 -13  -3  -5  194.48   25.20
 -13   3   5  194.48   18.30
  13  -3   5  153.58   34.60
  13   3  -5  188.58   27.30
  13   3  -5  164.78   25.50
  13  -3  -5  159.28   40.20
 -13   3  -5  196.28   43.60
 -13   3  -5  182.28   21.30
  13   4  -5  724.63   49.00
 -13  -4  -5  719.43   46.20
 -13  -4  -5  733.73   35.60
  13  -4   5  697.13   68.59
 -13  -4  -5  714.13   36.70
 -13   4   5  753.72   63.29
  13   4  -5  677.13   47.80
 -13  -4  -5  608.44   48.00
 -13   4   5  814.12   44.60
  13  -4  -5  757.02   80.69
 -13   4  -5  697.33   70.19
 -13   4  -5  688.03   48.40
  13  -5   5  202.08   54.19
 -13   5   5  165.78   44.90
 -13  -5  -5  112.09    8.60
 -13   5   5  160.48   17.30
 -13  -5  -5  116.19    8.60
 -13   5  -5  127.09   22.80
 -13   5  -5  133.99   43.30
  13  -5  -5  202.18   63.19
 -13   0  -6   37.60   11.30
  13   0  -6   21.60   22.70
  13   0   6   40.30   20.40
  13   0  -6   12.80   22.10
 -13  -1  -6  477.15   54.39
  13   1  -6  594.54   53.59
  13   1  -6  637.34   55.29
 -13  -1  -6  564.44   36.50
 -13   1  -6  547.95   38.70
 -13   1  -6  576.54   71.29
 -13  -2  -6   30.80   20.20
 -13  -2  -6   27.40    7.60
 -13  -2  -6   14.00   22.00
 -13  -2  -6   39.20    9.40
  13   2  -6   29.80   22.90
  13   2  -6   26.40   23.80
 -13   2   6   30.60    8.60
 -13   2  -6   22.10   10.80
 -13  -3  -6  507.45   31.60
 -13  -3  -6  496.25   43.80
 -13   3   6  532.35   34.80
 -13  -3  -6  511.65   29.20
 -13   3   6  475.85   62.79
  13   3  -6  478.95   47.50
 -13   3  -6  548.05   39.70
  13  -3  -6  345.87   73.49
 -13  -4  -6   31.60    6.70
 -13  -4  -6   30.80   21.40
 -13  -4  -6   14.70    6.50
  13   4  -6   37.80   24.90
  13  -4   6   35.60   29.40
 -13   4   6   48.10   34.70
 -13   4   6   20.60    9.20
 -13   4  -6   22.70   13.00
 -13   4  -6   47.40   44.80
  13  -4  -6  -34.60   44.60
 -13   0  -7  105.79   17.80
  13   0  -7  119.79   34.70
 -13  -1  -7   14.30    8.30
 -13  -1  -7  -11.90   27.90
 -13   1  -7  -51.89   40.80
  13  -1  -7   54.39   33.20
 -13   1  -7   -1.80    6.50
  13   2  -7  115.59   33.80
 -13  -2  -7   95.29   15.80
 -13  -2  -7   21.10   26.10
 -13   2  -7   76.29   16.20
  13  -2  -7   31.50   33.80
 -13   2  -7  127.69   44.60
 -14   0   0  876.51   43.00
 -14   0   0  861.11   51.89
 -14  -1   0  197.58   18.00
 -14  -1   0  209.18   12.70
 -14   1   0  212.68   25.80
 -14   1   0  198.38   15.90
  14   1   0  221.88   20.00
  14  -1   0  170.18   31.80
 -14   2   0  707.23   53.29
 -14   2   0  782.62   41.90
  14  -2   0  734.63   56.79
  14  -3   0  155.98   31.90
 -14   3   0  146.89   28.10
 -14   3   0  148.79   15.90
  14  -4   0  626.34   59.29
 -14   4   0  501.25   51.69
 -14   4   0  581.44   37.10
 -14   5   0  146.49   35.70
  14  -5   0  139.79   38.90
 -14   5   0  129.09   18.60
 -14   6   0  310.97   27.90
  14  -6   0  315.07   57.39
 -14   6   0  365.86   53.29
 -14   0  -1   30.40    6.40
 -14   0   1   22.30    9.70
 -14   0  -1   43.70   13.70
 -14   0   1   18.80    4.90
 -14  -1  -1  489.65   33.40
 -14   1   1  481.45   38.50
  14   1  -1  552.14   35.90
 -14  -1  -1  554.24   26.90
  14  -1   1  503.65   42.40
 -14   1   1  531.15   29.60
 -14   1  -1  503.35   30.50
 -14  -1   1  528.35   31.80
  14  -1  -1  485.55   42.40
  14   1   1  499.45   33.50
 -14  -1   1  474.25   25.30
 -14   1  -1  546.85   42.90
  14   2  -1   20.20    4.00
 -14  -2  -1   25.80    2.30
 -14  -2  -1   30.10    4.80
  14  -2   1   11.50   16.00
 -14   2   1   13.80    5.80
 -14   2   1   33.20   15.70
 -14   2  -1   21.90   15.10
 -14   2  -1   26.40    7.80
  14  -2  -1    7.70   15.60
  14  -3   1  451.45   46.10
 -14   3   1  399.66   40.80
 -14   3   1  438.26   28.70
 -14   3  -1  439.46   29.90
 -14   3  -1  396.56   43.30
  14  -3  -1  387.76   45.00
[truncated: 2,198,676 more chars]
